# Supplementary material for: Comparison of a modified Sequential Organ Failure Assessment Score using RASS and FOUR
Source: PLoS One. 2020 Feb 21;15(2):e0229199. doi: 10.1371/journal.pone.0229199 (PMC7034824; doi:10.1371/journal.pone.0229199)
Supplement: S1 File — (XLSX) [file pone.0229199.s001.xlsx]

## Sheet: Merged Final
Sequencia	FOUR	RASS	Age	Gender	Weight	BMI	AdmissionReasonName	UnitLengthStay	UnitDischargeName	CharlsonComorbidityIndex	Saps3Points	IsMechanicalVentilation	IsVasopressors	PAS	PAM	FR	Glasgow	Leukocyte	Platelets	Creatinine	Bilirubin	PH	PaO21h	PaCO2	FiO21h	PaO2FiO2
2	16	1	83	F	64	26.3	NeurologicoPsiquiatrico	2	1	4	51	FALSE	FALSE	130	116.667	20	14	9.8	345	0.9	0.5	NA	NA	NA	21	NA
5	16	0	80	F	71	27.7	Gastrintestinal	5	1	0	54	FALSE	FALSE	182	130.667	16	15	8.4	182	0.5	0.7	7.4	151	43	30	503.333
8	16	0	87	F	40	16.2	Choque(excetosepse)	6	1	1	69	FALSE	FALSE	116	84	24	15	5.8	176	1.4	4	7.23	50	36	21	238.095
9	16	0	87	F	40	16.2	Cardiovascular	3	1	2	52	FALSE	FALSE	92	75.3333	21	15	3.3	119	0.9	1.3	7.5	84	29	21	400
10	14	0	82	M	49	17	Renal	21	1	0	65	TRUE	TRUE	135	81	28	15	7.9	417	4.6	0.3	7.4	130	19	100	130
11	13	-2	80	M	59	23.6	Cardiovascular	9	1	2	60	FALSE	FALSE	172	132	22	12	6	288	0.6	1.3	7.47	77	38	28	275
13	16	0	56	F	67	28.3	Cardiovascular	7	1	5	43	FALSE	FALSE	159	113	18	15	12.8	345	1.8	0.6	7.42	63	41	50	126
16	16	0	72	F	47.47	20.8	Hematologico	2	1	0	45	FALSE	FALSE	117	79.6667	22	15	5.7	129	0.6	0.7	NA	NA	NA	21	NA
17	16	0	73	F	60	26.7	Pneumo	3	1	1	42	FALSE	FALSE	189	126.333	20	15	13.1	186	0.6	NA	7.39	70	35	30	233.333
19	16	0	79	F	84	37.3	Cardiovascular	4	1	0	47	FALSE	FALSE	115	88.3333	19	15	8.8	115	0.8	0.7	7.38	61	49	28	217.857
20	16	0	76	M	47	18.4	Infeccao	8	1	2	71	FALSE	FALSE	93	69	30	15	19.2	271	4.6	5.5	7.41	76	27	21	361.905
22	16	0	87	F	79	30.5	Cardiovascular	3	1	0	57	FALSE	FALSE	116	99.3333	25	15	7.5	237	0.8	1.1	7.38	78	42	28	278.571
26	16	0	69	F	69	23.6	Pneumo	10	1	2	44	FALSE	FALSE	115	90.3333	18	15	10.3	419	0.6	NA	7.45	82	37	30	273.333
29	16	0	76	M	75	24.5	NeurologicoPsiquiatrico	24	1	0	50	FALSE	FALSE	130	110	20	15	5.8	181	1.3	NA	NA	NA	NA	21	NA
32	16	0	73	F	83	33.2	NeurologicoPsiquiatrico	5	1	4	44	FALSE	FALSE	168	110.667	18	15	7.3	217	1.3	NA	NA	NA	NA	NA	NA
33	16	0	80	M	89	35.2	Onco	5	0	3	67	FALSE	FALSE	160	123.333	28	15	120	75	0.8	1	7.39	56	37	21	266.667
36	16	0	68	F	53	22.9	NeurologicoPsiquiatrico	2	1	1	40	FALSE	FALSE	143	120.333	18	15	7.1	164	0.8	1	NA	NA	NA	21	NA
37	16	0	63	F	78	27.6	Cardiovascular	7	1	0	43	FALSE	FALSE	118	74	21	15	7.9	310	1.2	0.2	7.48	70	33	25	280
38	16	0	82	M	116	36.6	Cardiovascular	5	1	0	56	FALSE	FALSE	154	104.667	20	15	14.7	177	1.2	0.7	7.49	52	29	30	173.333
39	16	0	49	F	84	34.5	Cardiovascular	4	1	0	34	FALSE	FALSE	137	97	20	15	NA	NA	0.9	NA	7.43	78	41	21	371.429
44	16	-1	84	F	65	26.7	Infeccao	1	0	0	52	FALSE	FALSE	102	76.6667	20	14	10.5	231	1.6	0.8	7.42	94	41	32	293.75
45	16	0	60	F	70	28.8	NeurologicoPsiquiatrico	3	1	1	34	FALSE	FALSE	154	105.333	22	15	8.8	260	0.8	NA	7.46	100	36	25	400
46	16	0	61	F	84	31.2	Cardiovascular	2	1	0	41	FALSE	FALSE	108	107.333	13	15	4.3	203	0.8	1	NA	NA	NA	21	NA
47	16	0	75	F	62	22.2	NeurologicoPsiquiatrico	5	1	7	57	FALSE	FALSE	175	129.667	16	15	11.9	172	0.4	0.5	NA	NA	NA	21	NA
48	14	-1	101	F	55	25.1	Cardiovascular	6	1	0	47	FALSE	FALSE	121	93.6667	13	15	10.9	240	0.6	0.5	7.39	128	41	25	512
49	16	0	80	M	56	19.4	Onco	12	1	7	58	FALSE	FALSE	133	89	16	15	14.9	299	NA	NA	7.48	83	35	21	395.238
51	16	0	79	F	69	26	NeurologicoPsiquiatrico	5	1	2	46	FALSE	FALSE	185	135.667	20	15	4.2	210	0.8	1.3	7.48	69	25	25	276
52	16	0	87	M	53	18.3	Cardiovascular	3	1	2	49	FALSE	FALSE	144	120.667	17	15	6	196	0.9	NA	7.47	118	23	21	561.905
54	16	0	72	M	68	21.2	Gastrintestinal	4	1	1	42	FALSE	FALSE	151	101	19	15	5.5	198	1.1	0.3	7.4	67	40	21	319.048
55	16	0	71	M	63.5	22.8	Gastrintestinal	2	1	1	45	FALSE	FALSE	114	78	18	15	9.3	151	0.7	NA	7.4	95	36	21	452.381
57	9	0	49	M	86.7	26.5	NeurologicoPsiquiatrico	2	1	0	30	FALSE	FALSE	156	116.667	20	15	11.7	187	1	NA	NA	NA	NA	50	NA
59	16	0	85	F	68	27.2	Cardiovascular	1	1	0	49	FALSE	FALSE	140	100	20	15	8.2	224	0.7	NA	NA	NA	NA	21	NA
61	16	0	79	M	47	20.9	Cardiovascular	6	1	5	46	FALSE	FALSE	131	101	30	15	11.6	227	1	0.9	7.53	92	26	25	368
62	14	-4	80	M	47	17.1	Infeccao	1	0	2	57	TRUE	TRUE	92	68	30	11	3.3	130	2.1	0.9	7.49	70	27	25	280
63	16	0	85	F	32.8	15	Infeccao	6	1	6	72	FALSE	FALSE	161	125	25	15	15.6	499	0.9	0.8	7.42	115	44	50	230
66	16	0	91	F	35	14.6	Cardiovascular	1	0	2	60	TRUE	FALSE	126	100	22	13	11.3	534	1.2	NA	7.31	207	26	32	646.875
70	10	-1	77	F	77.8	33.7	NeurologicoPsiquiatrico	18	1	1	64	TRUE	FALSE	164	120.667	20	11	13.2	316	1.4	0.4	7.48	428	31	45	951.111
71	16	0	68	F	74	29.6	Gastrintestinal	5	1	2	40	FALSE	FALSE	138	89.3333	20	15	6.6	114	0.4	0.9	NA	NA	NA	NA	NA
75	16	0	80	F	67	29	Cardiovascular	3	1	1	52	FALSE	FALSE	162	96.6667	21	15	10.2	192	1.1	0.3	7.31	137	54	32	428.125
76	16	0	64	F	107	42.9	Infeccao	1	1	0	43	FALSE	FALSE	153	86.3333	22	15	10.6	242	0.8	0.2	7.49	58	34	25	232
77	16	-1	48	M	105	33.1	Infeccao	3	1	0	36	FALSE	FALSE	152	118.667	16	15	10.6	308	0.8	0.8	7.54	72	30	21	342.857
78	16	0	37	F	108	37.4	Pneumo	3	1	0	29	FALSE	FALSE	132	108.667	27	15	10.6	234	0.7	0.8	7.44	70	21	21	333.333
79	16	0	38	F	106	36.7	Cardiovascular	3	1	0	29	FALSE	FALSE	152	111.333	24	15	NA	NA	NA	NA	7.51	73	28	21	347.619
81	16	0	60	M	96	26.6	NeurologicoPsiquiatrico	4	1	1	38	FALSE	FALSE	214	144.667	17	15	5.5	156	1	0.7	7.49	147	31	21	700
82	16	0	73	M	73	26.5	Infeccao	5	1	1	47	FALSE	FALSE	145	99.6667	23	15	9	172	0.6	0.8	7.46	82	32	21	390.476
83	16	0	82	F	66	28.9	NeurologicoPsiquiatrico	7	1	1	47	FALSE	FALSE	126	87.3333	23	15	5.9	213	0.7	0.4	7.38	109	36	21	519.048
86	16	0	47	M	104	30.4	Cardiovascular	2	1	0	34	FALSE	FALSE	130	90	14	15	5.1	266	0.9	NA	NA	NA	NA	21	NA
91	16	0	61	M	72	25.2	NeurologicoPsiquiatrico	9	1	4	38	FALSE	FALSE	178	143.333	26	15	8.1	226	2.3	NA	7.45	74	34	21	352.381
93	14	0	62	M	58.7	19.8	Infeccao	49	0	6	52	FALSE	FALSE	138	106.667	24	8	11.9	401	1.1	0.4	7.51	90	25	21	428.571
98	16	0	64	M	68	26.6	NeurologicoPsiquiatrico	2	1	3	52	FALSE	FALSE	130	102.667	11	14	6.3	131	1.1	NA	NA	NA	NA	25	NA
101	16	0	93	M	70	25.4	Gastrintestinal	4	1	6	60	FALSE	FALSE	129	96.3333	20	15	13.5	148	1.9	0.3	7.39	72	27	21	342.857
103	11	-3	71	F	53	21.5	NeurologicoPsiquiatrico	5	1	2	42	FALSE	FALSE	137	79.6667	16	12	10	445	0.6	0.4	NA	NA	NA	25	NA
104	16	0	83	M	50	17.7	NeurologicoPsiquiatrico	2	1	1	49	FALSE	FALSE	143	69.6667	19	15	4.5	143	1.6	NA	7.47	81	36	21	385.714
106	16	1	89	F	57	26	Pneumo	11	1	1	47	FALSE	FALSE	121	96.3333	23	15	9.6	199	1	NA	7.32	64	48	28	228.571
107	12	0	77	F	42	20	Infeccao	1	1	1	53	FALSE	FALSE	116	88	18	9	11	215	0.6	0.7	NA	NA	NA	25	NA
111	16	0	79	F	67	27.5	NeurologicoPsiquiatrico	1	1	0	48	FALSE	FALSE	145	89.6667	18	15	10.3	284	0.7	0.6	NA	NA	NA	21	NA
113	16	0	87	M	60	20.8	Gastrintestinal	6	1	2	53	TRUE	FALSE	106	95.3333	20	15	16.5	162	1	0.7	NA	NA	NA	21	NA
114	14	-2	84	F	69.2	27.4	Infeccao	6	1	1	61	FALSE	FALSE	80	52.6667	16	11	10.1	132	0.6	NA	7.48	115	22	21	547.619
115	16	0	84	F	69.2	27.4	Onco	6	1	1	52	FALSE	FALSE	136	94	22	15	1.6	566	0.5	0.8	NA	NA	NA	21	NA
117	16	NA	69	M	63	21.5	Pneumo	2	1	0	47	FALSE	FALSE	185	126.333	22	15	13.7	396	1.3	2.2	7.47	89	21	30	296.667
120	16	0	55	M	92	29.7	Cardiovascular	2	1	0	34	FALSE	FALSE	176	118.667	22	15	9.3	174	0.6	0.8	7.38	83	42	21	395.238
121	16	0	63	M	92	30	Pneumo	4	1	1	45	FALSE	FALSE	173	110.333	18	15	5.3	188	2.4	0.4	7.3	71	41	21	338.095
122	16	0	58	M	79	25.8	Cardiovascular	2	1	4	34	FALSE	FALSE	144	96.6667	18	15	4.7	337	1.9	NA	NA	NA	NA	NA	NA
123	16	0	57	M	83	33.7	Gastrintestinal	8	1	4	36	FALSE	FALSE	157	106.333	24	15	7.1	281	2.2	1.1	7.56	65	28	21	309.524
125	13	-1	83	F	53.7	22.6	Infeccao	7	1	1	49	FALSE	FALSE	117	74.3333	20	14	6.1	316	0.7	0.2	7.4	140	36	21	666.667
129	13	-1	72	M	73.9	26.2	Infeccao	1	0	4	58	FALSE	FALSE	130	98.6667	35	14	16.3	322	1.3	NA	7.45	181	24	33	548.485
131	16	0	65	M	70	25.4	Cardiovascular	3	1	2	43	FALSE	FALSE	147	101	21	15	6	90	0.8	1.8	7.43	92	35	21	438.095
132	16	0	69	F	53	22.3	Gastrintestinal	3	1	1	41	FALSE	FALSE	105	75	20	13	10.4	222	0.5	NA	7.51	178	20	21	847.619
139	16	0	80	F	68	24.7	Cardiovascular	5	1	2	56	FALSE	FALSE	137	93	28	15	9.9	286	1.7	NA	7.44	70	37	30	233.333
141	16	0	60	M	83.9	29.4	Cardiovascular	1	1	2	38	FALSE	FALSE	123	94.3333	20	15	4	174	NA	NA	NA	NA	NA	NA	NA
143	16	0	65	F	84	35.4	Cardiovascular	4	1	0	38	FALSE	FALSE	135	98.3333	18	15	6.7	129	0.7	1.1	NA	NA	NA	NA	NA
147	16	0	63	M	106	33.1	Cardiovascular	5	1	2	38	FALSE	FALSE	200	140	16	15	13	181	1	0.7	7.44	68	45	21	323.81
149	8	-1	78	F	81	36	Cardiovascular	5	1	1	58	TRUE	FALSE	79	53	18	11	13.9	195	0.8	1.5	7.2	105	56	28	375
152	16	0	70	M	93	31.4	NeurologicoPsiquiatrico	2	1	1	55	FALSE	FALSE	150	100	17	15	18.2	172	2.8	0.7	7.43	73	31	21	347.619
165	16	0	77	F	64	27	Cardiovascular	3	1	3	47	FALSE	FALSE	158	108	17	15	7.2	227	1	0.5	7.47	68	27	21	323.81
166	16	0	77	F	64.5	27.2	EndocrinoMetabolico	2	1	1	58	FALSE	FALSE	133	93.6667	21	14	10.1	117	1	0.8	7.47	92	36	21	438.095
169	16	0	91	M	58	26.5	Cardiovascular	1	1	1	53	FALSE	FALSE	164	94.6667	26	15	6.2	205	0.8	NA	NA	NA	NA	NA	NA
170	7	-4	76	F	53	22.1	Infeccao	3	1	2	67	FALSE	FALSE	97	81.6667	15	4	12.9	210	0.3	0.9	NA	NA	NA	32	NA
171	16	0	59	M	77	27.3	NeurologicoPsiquiatrico	4	1	0	36	FALSE	FALSE	175	123	20	15	8.4	246	1.2	NA	NA	NA	NA	21	NA
172	16	0	85	F	65	29.3	Pneumo	3	1	1	45	FALSE	FALSE	117	81	24	15	14.2	128	0.7	0.7	7.65	71	28	28	253.571
175	16	0	67	F	67	31.9	Cardiovascular	3	1	1	38	FALSE	FALSE	157	108.333	19	15	11.4	190	0.7	0.3	NA	NA	NA	40	NA
176	16	0	85	F	37.5	16.2	TraumaNaoCirurgico	2	1	1	47	FALSE	FALSE	178	115.333	18	15	12	403	1.2	NA	NA	NA	NA	21	NA
178	16	0	99	M	73	23.8	Cardiovascular	2	1	1	52	FALSE	FALSE	111	80.3333	21	15	9.8	192	1.2	0.8	7.47	64	47	25	256
179	16	0	99	M	64	20.9	Infeccao	1	1	0	62	FALSE	FALSE	86	57.3333	20	15	10.1	111	2	0.7	7.43	117	39	21	557.143
180	16	0	79	F	32	14.6	EndocrinoMetabolico	2	1	3	46	FALSE	FALSE	123	77.6667	20	15	33.1	326	0.7	NA	7.45	103	31	21	490.476
182	16	0	79	F	45	19	EndocrinoMetabolico	7	1	3	54	FALSE	FALSE	98	70	16	15	18.3	560	0.6	0.6	7.3	11	32	21	52.381
183	16	0	79	F	32	14.6	EndocrinoMetabolico	15	1	3	49	FALSE	FALSE	115	72.3333	26	15	19.5	190	0.8	0.2	7.41	163	32	21	776.19
190	16	0	92	F	59	28.1	EndocrinoMetabolico	2	1	1	51	FALSE	FALSE	141	96.3333	19	14	2.7	193	NA	NA	NA	NA	NA	21	NA
193	12	-1	32	F	59	22.2	Outra	4	1	1	32	FALSE	FALSE	102	75.3333	20	14	7	314	0.8	NA	7.38	83	41	21	395.238
194	7	-2	76	M	47.4	19	Renal	2	0	3	64	FALSE	FALSE	75	52.3333	15	9	5	123	6.5	0.8	7.32	113	23	100	113
195	16	0	53	M	96	30	Gastrintestinal	5	1	0	34	FALSE	FALSE	128	90.6667	18	15	6.8	162	0.8	0.8	NA	NA	NA	NA	NA
198	16	0	52	F	66	25.8	Cardiovascular	1	1	1	37	FALSE	FALSE	114	86.6667	18	15	NA	NA	NA	NA	NA	NA	NA	NA	NA
199	16	0	69	M	90	29.4	Pneumo	9	0	0	43	FALSE	FALSE	125	93.6667	19	15	4.8	176	1	NA	7.47	73	39	25	292
201	14	0	84	F	57	23.4	Infeccao	7	1	3	57	FALSE	FALSE	184	126.667	25	15	5.2	190	0.9	0.4	NA	NA	NA	21	NA
202	16	0	59	M	67	22.4	Renal	3	1	8	58	FALSE	FALSE	160	108	16	15	6.2	339	2.2	0.2	7.35	107	38	21	509.524
204	16	0	76	F	72	26.4	Hematologico	5	1	4	47	FALSE	FALSE	137	109.667	21	15	11.3	252	0.6	1.5	NA	NA	NA	21	NA
206	16	-1	54	M	56	19.8	NeurologicoPsiquiatrico	6	1	0	35	FALSE	FALSE	166	116	22	15	12.5	190	0.6	1.3	7.22	108	31	21	514.286
207	16	0	62	M	120	40.1	Cardiovascular	10	1	3	42	FALSE	FALSE	127	95.6667	20	15	3.5	149	1.3	0.9	7.35	63	43	25	252
209	9	-3	29	F	62	22.2	Infeccao	30	1	0	42	FALSE	FALSE	112	84.6667	20	11	15	370	0.3	0.3	7.37	87	41	NA	NA
210	16	0	82	F	56	24.2	NeurologicoPsiquiatrico	9	1	1	43	FALSE	FALSE	142	102	23	14	11.8	220	0.5	NA	7.37	70	62	32	218.75
211	16	0	32	F	74	26.5	Outra	1	1	0	29	FALSE	FALSE	178	135.333	21	15	5.6	208	0.5	0.3	7.39	91	41	21	433.333
212	16	0	78	M	69.5	25.2	Cardiovascular	4	1	7	52	FALSE	FALSE	125	92.3333	20	15	25.6	170	0.6	0.9	7.42	71	38	50	142
216	16	0	59	M	55	19	Infeccao	6	1	0	42	FALSE	FALSE	112	84.6667	23	15	14.3	193	0.6	0.5	7.4	60	45	24	250
220	4	-4	87	M	65	23	NeurologicoPsiquiatrico	7	0	2	55	TRUE	FALSE	158	100	19	6	16.9	243	2.7	0.6	7.4	87	42	NA	NA
223	16	0	84	F	68	28.3	Infeccao	4	1	1	56	FALSE	FALSE	155	114.333	18	13	9.9	190	1.6	0.8	7.47	76	28	21	361.905
224	16	0	85	F	57.4	23	AnexosTGI	10	1	0	59	FALSE	FALSE	97	75	18	15	5.7	102	0.7	0.7	NA	NA	NA	21	NA
225	16	0	68	M	85	27.8	Cardiovascular	3	1	2	40	FALSE	FALSE	132	102.667	20	15	4.9	231	1.3	0.9	NA	NA	NA	21	NA
226	16	0	68	M	78	26.1	Infeccao	6	1	3	47	FALSE	FALSE	160	118	21	15	15.7	388	1.5	0.4	7.51	60	29	25	240
229	16	0	101	M	70	24.8	Pneumo	2	1	0	54	FALSE	FALSE	167	111.667	22	14	20.5	127	0.8	1	7.44	68	33	30	226.667
230	16	0	58	M	80	28.3	Infeccao	2	1	1	37	FALSE	FALSE	118	93.3333	20	15	12.5	210	1	1.7	7.48	81	32	21	385.714
231	16	0	86	F	72	26.8	Outra	2	1	1	42	FALSE	FALSE	161	111.667	18	15	7.7	205	0.7	0.8	NA	NA	NA	NA	NA
233	16	0	90	F	44	19.6	Gastrintestinal	1	1	2	58	FALSE	FALSE	162	108.667	17	15	9.3	165	NA	NA	NA	NA	NA	NA	NA
234	16	0	35	F	62.3	24.6	Cardiovascular	1	1	0	32	FALSE	FALSE	115	81	18	15	NA	NA	0.7	NA	NA	NA	NA	21	NA
236	16	0	64	M	54	17	Infeccao	2	1	0	43	FALSE	FALSE	157	133	19	15	37.6	142	0.9	0.9	NA	NA	NA	21	NA
237	16	0	69	M	82	26.8	Pneumo	6	1	1	43	FALSE	FALSE	198	161.333	18	15	11.3	179	0.6	0.7	7.44	94	37	30	313.333
246	14	-2	74	M	48.7	16.1	Pneumo	5	1	4	47	FALSE	FALSE	123	87	18	15	10.8	295	0.5	0.5	7.55	78	30	21	371.429
248	16	0	67	M	67	26.5	Infeccao	11	1	2	41	FALSE	FALSE	185	127	26	15	13.5	318	1.1	0.4	7.45	111	36	21	528.571
250	16	0	62	M	112	37	Cardiovascular	2	1	2	38	FALSE	FALSE	141	97	22	15	7.2	196	1.1	0.6	NA	NA	NA	32	NA
253	16	0	72	F	70	29.1	Outra	2	1	0	42	FALSE	FALSE	141	98.3333	20	15	11.1	249	0.6	1.1	7.46	64	38	21	304.762
254	16	0	83	M	67	29	Infeccao	8	1	0	50	FALSE	FALSE	119	74.3333	21	15	5.3	126	1	NA	NA	NA	NA	21	NA
257	16	0	70	M	81	27.1	Cardiovascular	4	1	1	42	FALSE	FALSE	210	138	16	15	12.1	224	0.9	NA	NA	NA	NA	21	NA
261	16	-1	74	F	50	23.1	NeurologicoPsiquiatrico	3	1	0	46	FALSE	FALSE	131	83	19	14	5.9	210	0.7	0.7	7.43	99	36	21	471.429
262	16	0	72	M	70	25.7	Cardiovascular	1	1	0	44	FALSE	FALSE	153	113	20	15	12.3	267	1.3	1	NA	NA	NA	21	NA
264	16	0	72	M	70	25.7	Cardiovascular	49	1	1	42	FALSE	FALSE	144	98	22	15	NA	NA	NA	NA	NA	NA	NA	21	NA
269	16	0	86	F	68.2	26	NeurologicoPsiquiatrico	3	1	3	43	FALSE	FALSE	120	90	18	15	7.7	201	0.9	NA	NA	NA	NA	21	NA
270	16	0	83	F	76	36.1	Gastrintestinal	9	1	3	68	FALSE	FALSE	98	65.3333	18	15	17.3	99	2	5	7.33	135	40	30	450
274	16	0	70	M	56	21.9	NeurologicoPsiquiatrico	26	1	1	48	FALSE	FALSE	NA	NA	NA	15	NA	NA	0.8	1.4	7.43	85	40	21	404.762
275	11	-2	70	M	52	19.3	Infeccao	13	0	5	58	FALSE	FALSE	104	84.6667	39	11	7.7	113	1.9	1.2	7.33	126	35	21	600
276	16	0	71	M	103	34.8	Pneumo	1	1	2	51	FALSE	FALSE	166	122	13	15	5.2	132	1.2	0.3	7.37	95	53	30	316.667
277	16	0	69	M	106	35	Pneumo	8	1	2	38	FALSE	FALSE	140	102	20	15	7.9	175	0.9	0.5	7.4	67	41	28	239.286
280	16	0	65	F	124	42.9	Infeccao	6	1	2	61	FALSE	FALSE	96	66.6667	20	15	9.3	221	2.3	0.5	7.21	92	76	21	438.095
281	16	0	77	F	63	27.3	Gastrintestinal	18	1	0	49	FALSE	FALSE	102	96.6667	19	15	15.6	203	0.6	0.3	NA	NA	NA	21	NA
290	16	0	57	M	62	23.3	Cardiovascular	13	1	3	37	FALSE	FALSE	112	86	18	15	10.9	416	0.7	NA	7.48	79	31	30	263.333
293	16	0	65	F	56	20.6	Cardiovascular	4	1	2	41	FALSE	FALSE	148	105.333	11	15	6.1	238	NA	NA	NA	NA	NA	21	NA
294	16	0	61	M	80	29.4	Cardiovascular	2	1	2	38	FALSE	FALSE	123	75.6667	20	15	5.8	166	1.2	1.1	7.52	59	38	21	280.952
295	15	-2	70	M	45.6	15.1	Infeccao	7	0	8	60	FALSE	FALSE	105	68.3333	24	11	29.9	785	0.7	0.3	7.51	95	23	25	380
299	16	0	57	M	86	29.1	Renal	6	1	2	42	FALSE	FALSE	194	148.667	25	15	6.1	229	6.1	0.4	7.52	96	28	21	457.143
304	16	0	77	M	60	20.8	Cardiovascular	11	0	1	54	FALSE	FALSE	109	82.3333	22	15	3.8	148	2.1	NA	7.39	78	34	21	371.429
308	16	0	73	F	80	33.3	Cardiovascular	3	1	1	44	FALSE	FALSE	159	98.3333	16	15	5.5	209	0.7	0.5	NA	NA	NA	NA	NA
309	16	0	75	M	80	26.1	Cardiovascular	7	1	1	44	FALSE	FALSE	165	117	21	15	7.3	146	0.8	0.7	NA	NA	NA	NA	NA
311	15	0	93	F	67	27.2	Infeccao	28	1	3	54	FALSE	FALSE	148	92	18	15	8.4	223	0.6	0.3	7.38	71	58	25	284
313	16	0	37	F	80.1	29.8	Gastrintestinal	3	1	0	27	FALSE	FALSE	134	101.333	15	15	5.1	231	0.5	0.5	7.4	139	27	21	661.905
319	16	0	45	F	63	28.4	NeurologicoPsiquiatrico	1	1	2	36	FALSE	FALSE	134	104	20	15	10.2	306	0.5	1	7.4	34	98	21	161.905
320	16	0	58	F	72	30.8	Gastrintestinal	9	1	2	38	FALSE	FALSE	160	113.333	22	15	9.8	116	0.4	2.1	7.45	62	37	21	295.238
321	16	0	57	F	72	30.8	Gastrintestinal	9	1	2	44	FALSE	FALSE	81	63.6667	21	15	9	77	0.6	1.2	7.39	72	32	NA	NA
323	16	0	39	F	86	27.1	Cardiovascular	1	1	2	29	FALSE	FALSE	186	130	19	15	9.9	254	0.9	NA	7.46	64	29	21	304.762
327	16	0	31	M	60	16.6	Cardiovascular	1	1	0	39	FALSE	FALSE	130	95.3333	21	15	9	220	24	NA	7.57	150	23	29	517.241
332	16	-1	72	M	79	26.7	Infeccao	1	0	3	59	TRUE	TRUE	116	68.6667	33	14	7.9	311	1.7	1.1	7.33	70	30	60	116.667
333	16	0	72	M	86	29.1	NeurologicoPsiquiatrico	2	1	3	46	FALSE	FALSE	153	106.333	20	15	10.9	153	1.4	0.8	NA	NA	NA	NA	NA
335	16	0	82	F	31	14.9	NeurologicoPsiquiatrico	19	0	0	47	FALSE	FALSE	183	127.667	19	15	6.7	124	0.3	0.7	NA	NA	NA	28	NA
336	16	0	37	F	68	26.6	NeurologicoPsiquiatrico	3	1	0	28	FALSE	FALSE	110	85.3333	20	15	11.8	163	0.5	0.4	7.45	94	35	21	447.619
345	16	-1	61	M	58	21.3	NeurologicoPsiquiatrico	7	1	0	44	FALSE	FALSE	125	101	16	10	NA	NA	NA	NA	NA	NA	NA	NA	NA
346	16	0	60	F	77	28.3	AnexosTGI	1	1	0	38	FALSE	FALSE	167	122.333	20	15	5.8	137	0.8	14	NA	NA	NA	21	NA
350	11	-3	82	M	70	26.7	Infeccao	3	1	4	53	FALSE	FALSE	165	107.667	27	15	10.4	176	1.3	0.8	7.37	137	44	27	507.407
355	16	0	79	F	70	31.1	Cardiovascular	2	1	1	46	FALSE	FALSE	131	89	18	15	13.3	259	0.6	0.6	NA	NA	NA	21	NA
359	16	0	66	M	79	27	NeurologicoPsiquiatrico	23	1	0	46	FALSE	FALSE	153	105.667	21	15	20	355	2.1	0.6	7.33	65	33	25	260
362	16	0	44	M	85	29.4	Cardiovascular	2	1	0	31	FALSE	FALSE	122	96	21	15	9.1	209	1.6	NA	7.4	82	32	21	390.476
369	16	2	75	F	120	49.9	Cardiovascular	2	1	2	41	FALSE	FALSE	200	133.333	22	14	7.6	198	1.2	0.8	7.26	88	74	100	88
372	16	0	82	M	43	18.6	Cardiovascular	3	1	1	51	FALSE	FALSE	152	96.6667	27	15	22.7	214	1.5	NA	7.43	70	38	28	250
373	0	-5	87	M	72	23.8	Gastrintestinal	1	0	3	68	FALSE	TRUE	114	62.6667	16	15	1.5	125	1.9	1.1	7	222	38	100	222
377	16	0	50	M	79	28.3	Gastrintestinal	5	1	1	34	FALSE	FALSE	157	104.333	21	15	6.5	145	0.7	0.2	NA	NA	NA	21	NA
379	16	0	82	M	50	17.3	Renal	15	0	2	51	FALSE	FALSE	158	114	16	15	6.5	158	1.3	0.2	7.5	75	30	21	357.143
383	16	0	31	F	67	22.6	Cardiovascular	1	1	0	29	FALSE	FALSE	146	97.3333	17	15	10.9	322	0.7	1	7.47	112	32	21	533.333
387	15	0	60	F	85	32.4	Cardiovascular	2	1	4	39	FALSE	FALSE	178	119.333	18	9	5.7	196	0.7	0.5	NA	NA	NA	21	NA
390	16	0	67	F	90	32.3	NeurologicoPsiquiatrico	6	1	1	44	FALSE	FALSE	170	118.667	21	15	NA	NA	NA	NA	NA	NA	NA	NA	NA
391	16	0	67	F	90	32.3	NeurologicoPsiquiatrico	8	1	1	49	FALSE	FALSE	147	85	13	14	12.4	198	1	0.4	7.41	55	33	21	261.905
392	16	0	69	F	95.9	34	TraumaNaoCirurgico	13	1	1	49	FALSE	FALSE	146	105.333	16	15	17.7	187	1.2	0.4	7.47	67	24	21	319.048
393	16	0	82	M	72	28.1	Cardiovascular	1	1	0	49	FALSE	FALSE	135	82.3333	19	15	10.2	209	1.4	NA	NA	NA	NA	21	NA
398	16	0	86	F	61	25.7	TraumaNaoCirurgico	3	0	0	49	FALSE	FALSE	126	84	20	15	12.9	195	1.3	0.7	7.45	92	29	21	438.095
404	16	0	50	M	83	29.4	Infeccao	11	1	0	51	TRUE	FALSE	103	82.3333	29	15	4.9	182	1.3	1.8	7.3	78	30	25	312
407	16	0	78	F	48	21.3	Pneumo	5	1	0	59	FALSE	FALSE	136	87.3333	25	15	9.1	227	0.6	0.5	7.57	75	34	50	150
408	16	0	73	M	90	32.3	Infeccao	4	1	3	53	FALSE	FALSE	138	98.6667	22	15	17.1	386	1.3	0.6	7.41	51	47	32	159.375
411	16	0	64	F	62.4	25	Infeccao	66	1	4	46	FALSE	FALSE	188	133.333	25	15	7.3	221	7.4	0.6	7.33	89	28	21	423.81
413	16	0	71	F	45	18	Infeccao	5	1	2	45	FALSE	FALSE	114	68	22	15	6.1	235	0.4	0.5	7.38	93	59	28	332.143
416	16	0	88	F	56	24.2	NeurologicoPsiquiatrico	3	1	0	54	FALSE	FALSE	168	111.333	12	15	12.4	268	0.7	NA	NA	NA	NA	21	NA
418	7	-3	44	F	75	30	NeurologicoPsiquiatrico	1	1	1	39	TRUE	FALSE	100	71.3333	15	14	11.1	222	0.5	0.5	7.48	148	29	30	493.333
421	16	0	66	F	62	25.5	NeurologicoPsiquiatrico	2	1	3	34	FALSE	FALSE	156	110	18	15	13.2	290	0.6	0.5	NA	NA	NA	21	NA
422	13	-2	74	F	50	20.8	Infeccao	5	1	4	44	FALSE	FALSE	158	109.333	23	12	4	124	0.6	0.5	7.47	84	35	21	400
425	5	-5	72	M	59	22.5	Infeccao	23	1	2	69	TRUE	FALSE	154	110.667	19	4	7.5	433	0.4	1.3	7.61	69	30	40	172.5
428	15	0	69	M	63.2	23.5	NeurologicoPsiquiatrico	11	1	4	40	FALSE	FALSE	178	147.333	18	15	11	316	1.3	0.7	7.51	141	35	21	671.429
429	16	0	69	M	80	27.7	NeurologicoPsiquiatrico	57	0	4	40	FALSE	FALSE	196	141.333	18	15	8.1	293	1.2	NA	7.56	148	26	21	704.762
431	16	-1	29	F	55	21.5	Outra	6	1	0	35	FALSE	FALSE	164	132	20	9	NA	NA	NA	NA	NA	NA	NA	NA	NA
435	16	0	43	M	92	28.1	Cardiovascular	2	1	1	36	FALSE	FALSE	188	139.333	28	15	8.6	157	1.8	NA	NA	NA	NA	24	NA
436	16	0	82	F	47	20.9	NeurologicoPsiquiatrico	2	1	2	50	FALSE	FALSE	119	91.6667	19	15	NA	NA	NA	NA	NA	NA	NA	NA	NA
439	16	0	76	F	35	13	Cardiovascular	3	1	6	44	FALSE	FALSE	150	119.333	17	15	7.9	229	1	NA	7.4	118	28	28	421.429
442	14	0	87	F	34.8	12.9	Infeccao	11	1	3	55	FALSE	FALSE	168	122	16	12	6.3	133	1.2	0.2	7.35	96	52	21	457.143
443	16	0	46	M	74	27.2	Cardiovascular	3	1	0	29	FALSE	FALSE	143	99.6667	19	15	8.2	214	0.9	0.4	NA	NA	NA	21	NA
445	16	0	37	F	91	36.5	Cardiovascular	1	1	0	24	FALSE	FALSE	144	114.667	20	15	6.4	281	NA	NA	NA	NA	NA	21	NA
448	16	0	72	F	71	29.6	NeurologicoPsiquiatrico	7	1	2	48	FALSE	FALSE	178	121.333	16	15	8.9	180	0.4	NA	NA	NA	NA	21	NA
452	16	0	70	M	70	23.9	NeurologicoPsiquiatrico	4	1	4	52	FALSE	FALSE	124	84.6667	21	15	6.1	114	8	0.3	7.37	112	37	21	533.333
453	12	0	85	F	30	12.5	Infeccao	3	0	0	71	FALSE	FALSE	68	52.6667	22	9	13.5	340	0.4	1.1	7.48	59	28	21	280.952
455	16	0	91	F	70	25.1	Cardiovascular	4	1	2	54	FALSE	FALSE	188	132.667	22	15	4.5	209	0.8	9	7.45	287	38	28	1025
458	16	0	67	F	80	29	Infeccao	3	1	0	40	FALSE	FALSE	120	98.6667	21	15	31.3	405	1.1	0.6	7.48	63	27	NA	NA
460	16	0	47	M	93	33.3	Cardiovascular	7	1	0	34	FALSE	FALSE	151	113	18	15	6.8	258	0.8	NA	NA	NA	NA	21	NA
461	16	0	78	F	73	26.8	Cardiovascular	1	1	3	47	FALSE	FALSE	124	96	22	15	7.1	196	1	0.6	7.48	117	26	30	390
468	16	0	56	F	70	27.3	NeurologicoPsiquiatrico	2	1	0	34	FALSE	FALSE	221	151	13	15	11.1	269	0.7	NA	NA	NA	NA	21	NA
477	16	0	60	M	65	22	NeurologicoPsiquiatrico	6	1	1	45	FALSE	FALSE	140	102	18	15	8	313	0.8	0.4	NA	NA	NA	21	NA
481	16	0	67	M	74	24.4	Outra	4	1	4	38	FALSE	FALSE	208	140.667	14	15	NA	NA	NA	NA	NA	NA	NA	NA	NA
489	16	0	80	M	77	27	Infeccao	3	1	2	65	FALSE	FALSE	166	128	19	15	12.1	319	4	0.3	7.23	128	46	21	609.524
490	16	0	80	M	80	30.1	Renal	11	1	0	57	FALSE	FALSE	184	122	19	15	11.8	161	9.9	1	NA	NA	NA	21	NA
496	16	0	77	F	65	23.9	Pneumo	6	1	1	52	FALSE	FALSE	122	84.6667	20	15	20.1	164	0.8	0.9	7.45	113	22	21	538.095
497	14	0	84	F	65	26.4	Infeccao	8	1	0	57	FALSE	FALSE	119	81	18	15	16.7	185	0.5	0.5	7.34	50	70	21	238.095
498	16	0	86	F	74.2	29	Cardiovascular	6	1	2	52	FALSE	FALSE	160	109.333	12	15	7.9	178	0.4	0.8	7.32	123	76	90	136.667
499	14	0	85	F	73.8	29.6	Pneumo	5	1	1	47	FALSE	FALSE	174	122	16	15	6.2	243	0.6	NA	7.46	84	49	NA	NA
500	16	0	85	F	69.6	28.6	Cardiovascular	8	1	0	54	FALSE	FALSE	118	79.3333	22	14	10.3	155	0.7	NA	NA	NA	NA	33	NA
503	16	0	66	M	98	33.9	Cardiovascular	4	1	0	38	FALSE	FALSE	146	102.667	24	15	6.8	159	0.9	NA	NA	NA	NA	28	NA
505	16	0	25	F	89	38.5	AnexosTGI	3	1	0	31	FALSE	FALSE	144	104.667	20	15	20.7	233	0.5	1.2	NA	NA	NA	NA	NA
506	16	0	49	M	96	30.3	Cardiovascular	1	1	1	36	FALSE	FALSE	135	92.3333	18	15	7	284	1.2	0.6	NA	NA	NA	21	NA
507	16	0	62	F	54	22.8	Gastrintestinal	7	1	0	48	FALSE	FALSE	111	73	19	15	6.2	109	0.5	8	7.42	93	30	21	442.857
509	16	0	40	F	52	21.4	Infeccao	1	1	6	53	FALSE	FALSE	102	88.6667	21	15	NA	NA	NA	NA	NA	NA	NA	21	NA
512	16	-1	72	M	58	21.3	Infeccao	7	1	2	50	FALSE	FALSE	76	62.6667	23	15	24.7	159	1.4	0.9	7.45	71	28	21	338.095
513	16	0	73	M	58	21.3	Cardiovascular	2	1	3	51	FALSE	FALSE	97	75.6667	20	15	7.2	285	0.9	NA	7.5	93	31	21	442.857
514	15	-1	73	M	60	22	Infeccao	10	1	4	56	FALSE	FALSE	103	68.3333	28	14	12.6	388	0.9	1.8	7.41	156	26	25	624
515	16	0	73	M	60	22	TraumaNaoCirurgico	6	1	3	45	FALSE	FALSE	115	77	15	15	5.6	312	0.8	1	NA	NA	NA	NA	NA
516	16	0	72	M	58	21.3	Cardiovascular	4	1	1	42	FALSE	FALSE	148	103.333	20	15	6.2	169	0.8	0.9	7.58	177	26	21	842.857
517	16	0	72	F	61	22.4	Cardiovascular	17	1	2	53	FALSE	FALSE	140	111.333	15	15	6.5	216	0.6	1	7.53	208	21	35	594.286
518	16	0	18	F	65	27.1	Infeccao	7	1	0	44	FALSE	FALSE	101	72.3333	27	15	18.4	150	0.5	6	NA	NA	NA	25	NA
519	16	0	45	M	95	28.1	Cardiovascular	4	1	0	34	FALSE	FALSE	169	105	22	15	2.9	166	0.9	1	NA	NA	NA	21	NA
520	16	0	79	F	64	25	EndocrinoMetabolico	6	1	1	44	FALSE	FALSE	182	133.333	18	15	8.5	314	0.6	NA	7.44	80	39	21	380.952
523	16	0	81	F	81	33.7	Infeccao	3	1	1	57	FALSE	FALSE	147	110.333	48	15	8.3	223	0.9	NA	7.4	56	44	25	224
524	16	0	81	F	81	33.7	Pneumo	5	1	1	59	FALSE	FALSE	180	125.333	22	15	11.2	216	0.8	0.4	7.47	78	35	50	156
525	16	0	82	F	81	33.7	Pneumo	5	1	1	59	FALSE	FALSE	111	85.6667	28	12	8.4	214	0.8	0.4	7.4	61	44	28	217.857
528	16	0	61	M	82	28.4	TraumaNaoCirurgico	4	1	0	40	FALSE	FALSE	160	112.667	18	15	9.6	178	0.8	0.6	NA	NA	NA	21	NA
529	16	0	52	F	100	35.9	Cardiovascular	2	1	1	34	FALSE	FALSE	178	132	20	15	9.3	243	1.1	NA	7.36	76	29	21	361.905
533	16	0	85	F	55	23.2	Gastrintestinal	6	1	3	47	FALSE	FALSE	148	82	20	15	5.3	139	0.9	NA	7.41	103	34	21	490.476
535	16	0	48	M	85	29.4	Gastrintestinal	2	1	0	36	FALSE	FALSE	175	127	21	15	18	336	NA	NA	7.47	74	36	21	352.381
536	16	0	37	F	63	23.7	NeurologicoPsiquiatrico	4	1	1	32	FALSE	FALSE	111	83.6667	15	15	3.6	157	0.6	NA	7.42	103	34	21	490.476
537	16	0	57	M	95	32.1	Cardiovascular	2	1	1	36	FALSE	FALSE	157	101	18	15	9.5	303	0.8	NA	NA	NA	NA	21	NA
538	16	0	60	F	98	33.9	Cardiovascular	7	1	0	38	FALSE	FALSE	160	116.667	20	15	4	296	0.8	NA	NA	NA	NA	21	NA
539	16	0	57	M	80	30.9	Cardiovascular	6	1	0	34	FALSE	FALSE	168	115.333	19	15	5.1	133	1.1	0.7	NA	NA	NA	NA	NA
542	16	0	55	F	54	23.4	NeurologicoPsiquiatrico	2	1	0	41	FALSE	FALSE	150	103.333	18	15	7	179	0.7	NA	NA	NA	NA	21	NA
543	16	0	73	M	70	25.1	Infeccao	3	1	4	46	FALSE	FALSE	168	124.667	18	15	9.1	201	0.9	NA	7.45	62	36	21	295.238
544	16	0	67	M	75	29.3	Hematologico	2	1	3	38	FALSE	FALSE	143	106.333	23	15	3.7	151	1.5	NA	NA	NA	NA	21	NA
545	16	0	54	M	58	18.5	NeurologicoPsiquiatrico	3	1	0	41	FALSE	FALSE	124	78.6667	17	15	8.6	172	0.8	1.3	NA	NA	NA	21	NA
546	16	0	71	F	89	39.6	Cardiovascular	3	1	0	37	FALSE	FALSE	156	100	15	15	NA	NA	0.7	0.6	NA	NA	NA	21	NA
549	16	0	62	M	76.7	29.6	TraumaNaoCirurgico	4	1	1	45	FALSE	FALSE	149	119.667	15	15	7.5	217	0.7	0.5	7.35	79	36	NA	NA
550	16	0	55	F	55	25.1	Cardiovascular	5	1	1	42	FALSE	FALSE	110	90.6667	36	15	6.1	364	0.5	NA	7.62	96	20	24	400
556	16	0	89	M	70	24.8	Cardiovascular	4	1	0	47	FALSE	FALSE	168	116	18	15	NA	NA	NA	NA	7.5	154	25	21	733.333
557	16	0	89	M	70	24.8	Onco	1	1	2	53	FALSE	FALSE	113	96.3333	17	15	7.4	206	0.6	NA	7.43	161	23	NA	NA
558	16	0	44	M	75	25.4	Cardiovascular	3	1	3	41	FALSE	FALSE	130	103.333	20	15	5.4	167	1.4	NA	7.53	83	38	21	395.238
559	16	0	38	F	55	22.3	NeurologicoPsiquiatrico	3	1	0	41	FALSE	FALSE	113	75.6667	19	15	17.8	319	0.6	0.4	NA	NA	NA	21	NA
564	16	0	34	F	60	25.3	Outra	1	1	0	29	FALSE	FALSE	122	94	20	15	8.3	263	0.6	NA	NA	NA	NA	NA	NA
575	16	-1	19	M	50	16.9	EndocrinoMetabolico	4	1	1	47	FALSE	FALSE	130	83.3333	33	12	23.9	217	1.4	1.4	7.14	70	18	21	333.333
580	16	0	54	F	51	20.2	NeurologicoPsiquiatrico	5	1	0	38	FALSE	FALSE	156	113.333	15	15	7.2	426	0.6	1.5	NA	NA	NA	21	NA
581	16	0	54	F	49	20.1	NeurologicoPsiquiatrico	7	1	1	34	FALSE	FALSE	145	99.6667	22	15	7.3	653	0.8	NA	NA	NA	NA	21	NA
582	16	0	82	M	61	21.4	Infeccao	3	1	2	55	FALSE	FALSE	103	62.3333	18	15	14.6	139	0.6	1.4	7.47	61	34	21	290.476
587	16	0	46	F	69	28	Cardiovascular	8	1	0	41	FALSE	FALSE	134	114	21	15	9.6	200	0.9	1.7	7.39	84	37	28	300
590	16	0	87	F	58	26.5	Pneumo	9	1	1	49	FALSE	FALSE	184	140.667	24	15	7.8	209	0.7	1.3	7.39	81	29	NA	NA
593	16	0	35	F	86	32.8	Gastrintestinal	2	1	0	29	FALSE	FALSE	139	95.6667	20	15	11.2	169	0.8	0.5	7.47	90	36	21	428.571
597	16	0	58	M	86	29.1	Gastrintestinal	3	1	3	44	FALSE	FALSE	154	119.333	20	15	13	329	5.7	0.4	7.37	84	36	21	400
598	16	0	58	M	73	24.7	Renal	2	1	2	42	FALSE	FALSE	179	127	20	15	9.2	393	6.6	0.2	NA	NA	NA	21	NA
599	16	0	93	F	78	30.5	Cardiovascular	8	1	0	47	FALSE	FALSE	139	91.6667	21	15	9.4	225	0.5	NA	NA	NA	NA	NA	NA
602	16	0	81	M	74	23.4	Cardiovascular	5	1	0	47	FALSE	FALSE	115	76.3333	16	14	13.5	246	0.8	0.9	7.47	73	35	25	292
604	14	1	89	F	75	31.2	EndocrinoMetabolico	3	1	0	51	FALSE	FALSE	170	111.333	18	13	5.7	109	0.8	NA	NA	NA	NA	21	NA
605	16	0	60	M	60	18.9	Gastrintestinal	2	1	0	50	FALSE	FALSE	110	82.6667	16	15	10.2	220	2.1	NA	7.41	123	35	NA	NA
610	16	0	77	F	55	22	NeurologicoPsiquiatrico	16	1	1	50	FALSE	FALSE	178	116	21	13	7.5	218	0.8	0.8	7.55	123	23	21	585.714
612	16	0	39	F	88	34.4	EndocrinoMetabolico	5	1	2	29	FALSE	FALSE	120	84.6667	20	15	5.9	298	0.4	NA	7.31	116	26	21	552.381
613	16	0	28	F	57	22.8	Cardiovascular	8	1	0	29	FALSE	FALSE	130	97.3333	19	15	6.6	211	0.6	0.4	7.52	93	20	21	442.857
614	4	-4	92	F	46	21.6	NeurologicoPsiquiatrico	1	0	4	89	TRUE	FALSE	188	120.667	20	3	11.5	388	2.7	0.4	7.29	143	31	30	476.667
615	16	0	92	F	42	21.1	Renal	5	1	4	58	FALSE	FALSE	115	102.333	13	15	7.3	236	3.9	0.4	7.52	144	21	21	685.714
616	16	0	70	M	70	25.1	NeurologicoPsiquiatrico	2	1	1	44	FALSE	FALSE	134	102	20	15	12.3	199	1	NA	7.46	82	26	21	390.476
617	16	0	95	M	63	23.1	Choque(excetosepse)	16	0	2	47	TRUE	FALSE	124	96.6667	20	15	7.3	96	3	1.6	7.45	170	20	21	809.524
618	16	0	79	F	57.6	24	NeurologicoPsiquiatrico	9	1	2	55	FALSE	FALSE	151	109	20	11	10.5	210	0.7	1	7.44	77	44	21	366.667
624	16	0	73	F	70	29.1	Cardiovascular	2	1	0	44	FALSE	FALSE	128	88.6667	19	15	4.3	226	1.1	0.7	NA	NA	NA	21	NA
625	16	0	30	F	96	38.9	Gastrintestinal	2	1	0	34	FALSE	FALSE	147	106.333	20	15	17.3	264	0.3	0.6	NA	NA	NA	21	NA
628	16	0	58	F	71	28.4	Cardiovascular	2	1	2	34	FALSE	FALSE	138	105.333	20	15	8	207	0.8	NA	7.46	67	32	28	239.286
630	16	0	67	F	78	26.7	NeurologicoPsiquiatrico	2	1	1	40	FALSE	FALSE	142	106.667	18	15	4.3	176	NA	0.4	7.47	94	32	21	447.619
631	16	0	71	F	68	23.8	TraumaNaoCirurgico	3	1	0	42	FALSE	FALSE	129	93	13	15	10.6	240	0.6	0.6	7.48	150	28	21	714.286
634	16	0	34	M	130	40.6	EndocrinoMetabolico	1	1	1	34	FALSE	FALSE	142	107.333	15	15	8.9	224	0.8	0.7	7.4	137	16	NA	NA
635	16	0	48	M	78	26.4	Gastrintestinal	2	1	0	47	FALSE	FALSE	131	101	15	15	8.8	182	0.6	2.7	7.68	157	8	NA	NA
640	16	0	48	M	75	25.4	AnexosTGI	4	1	0	43	FALSE	FALSE	153	101.667	18	15	5.4	163	0.5	1.2	7.42	86	33	21	409.524
644	16	0	54	M	72	22.7	Cardiovascular	5	1	3	34	FALSE	FALSE	156	113.333	18	15	7.8	200	1.1	1.2	7.43	93	35	21	442.857
645	16	0	75	F	74	29.6	Cardiovascular	3	1	1	44	FALSE	FALSE	149	101	25	15	11.6	287	0.8	0.6	7.35	149	42	28	532.143
647	16	0	86	F	71.2	29.3	Gastrintestinal	3	1	1	52	FALSE	FALSE	154	101.333	17	15	11.9	308	0.5	0.3	7.45	57	35	21	271.429
652	16	0	68	F	58	20.5	Cardiovascular	1	1	1	38	FALSE	FALSE	150	103.333	17	15	NA	NA	NA	NA	NA	NA	NA	21	NA
653	16	0	56	M	56	22.7	Gastrintestinal	5	1	3	65	FALSE	FALSE	174	118.667	18	14	2.5	14	1.2	4.9	7.5	91	29	21	433.333
654	16	0	58	M	58	21.6	Cardiovascular	3	1	3	63	FALSE	FALSE	147	85.6667	21	15	1.2	8	1.4	NA	7.44	149	27	21	709.524
655	16	0	57	M	60	23.4	Gastrintestinal	5	1	1	34	FALSE	FALSE	171	105.667	12	15	2.4	9	1.2	4.9	NA	NA	NA	21	NA
657	16	0	85	M	55	22.6	Cardiovascular	2	1	7	65	FALSE	FALSE	180	136.667	21	15	NA	NA	NA	NA	NA	NA	NA	NA	NA
662	16	1	69	F	71	29.2	Cardiovascular	3	1	1	50	FALSE	FALSE	131	94.3333	22	15	8.3	385	1.1	NA	7.18	195	18	100	195
664	11	-4	35	F	102	33.7	Cardiovascular	7	1	0	54	TRUE	TRUE	121	91	25	6	6.9	249	0.6	0.7	7.5	123	23	40	307.5
672	16	0	70	F	84	32.8	Cardiovascular	2	1	1	42	FALSE	FALSE	172	101.333	17	15	8.6	273	1.1	NA	NA	NA	NA	21	NA
673	16	0	75	F	52	24.7	NeurologicoPsiquiatrico	3	1	1	57	FALSE	FALSE	132	97.3333	20	15	12.3	133	1.1	1	NA	NA	NA	21	NA
675	9	-3	92	F	60.7	27	Outra	21	1	2	48	FALSE	FALSE	152	90.6667	19	9	10.5	258	0.6	0.4	7.46	73	36	21	347.619
676	2	-5	92	F	63	28	NeurologicoPsiquiatrico	21	0	3	66	TRUE	TRUE	121	84.3333	19	3	8.3	273	1	1	7.42	288	36	30	960
677	16	0	24	M	105	29.1	Cardiovascular	1	1	0	31	FALSE	FALSE	120	80	18	15	7.4	265	1	NA	NA	NA	NA	21	NA
678	16	0	47	F	66	26.4	Cardiovascular	2	1	0	36	FALSE	FALSE	170	128.667	13	15	9.9	407	0.4	0.3	7.52	169	26	21	804.762
679	16	0	74	M	76	25.1	Cardiovascular	8	1	3	53	FALSE	FALSE	211	132.333	18	15	8.1	110	8	0.7	7.24	62	30	21	295.238
683	4	-5	82	F	47	22	NeurologicoPsiquiatrico	10	1	2	65	TRUE	FALSE	172	110.667	18	7	6.3	74	0.6	0.7	7.38	119	41	50	238
686	16	0	54	M	86	32	Cardiovascular	2	1	0	36	FALSE	FALSE	163	119	22	15	13.2	245	1.8	1.3	7.4	82	42	50	164
688	15	-1	87	F	77	33.3	NeurologicoPsiquiatrico	6	1	2	51	FALSE	FALSE	147	99.6667	20	14	8.6	131	0.6	NA	NA	NA	NA	21	NA
699	16	0	55	M	92	31.1	NeurologicoPsiquiatrico	2	1	2	36	FALSE	FALSE	130	90	18	15	7.7	216	1.1	1	NA	NA	NA	21	NA
703	16	0	62	F	63	23.4	Cardiovascular	3	1	0	42	FALSE	FALSE	125	85	20	15	4.5	113	1.2	1	7.5	102	30	24	425
705	2	-5	78	F	70	28.8	Pneumo	10	1	0	70	FALSE	FALSE	157	111	26	3	10.2	194	1.1	0.5	7.29	84	50	50	168
706	4	-5	77	F	70	27.7	Cardiovascular	5	1	1	53	TRUE	FALSE	151	107	18	15	11.2	207	1.2	0.6	7.1	161	54	50	322
707	16	0	77	F	69	29.1	Cardiovascular	5	1	1	49	FALSE	FALSE	111	83.6667	28	15	6.4	435	1.3	NA	7.46	66	31	21	314.286
709	16	0	77	F	50	22.2	Cardiovascular	4	1	1	46	FALSE	FALSE	130	93.3333	18	15	9.4	238	1.2	0.4	7.41	133	41	30	443.333
710	16	0	78	F	67	26.5	Cardiovascular	2	1	1	46	FALSE	FALSE	150	102.667	21	15	7.8	234	1.3	0.4	7.61	142	31	21	676.19
712	16	0	55	M	63	20.6	Infeccao	11	1	1	39	FALSE	FALSE	114	84	20	15	18.8	569	0.5	NA	NA	NA	NA	NA	NA
714	16	0	63	M	87.9	31.1	Choque(excetosepse)	16	0	0	62	TRUE	FALSE	99	77.6667	19	15	3.6	147	2.4	2.4	7.4	122	39	21	580.952
719	16	0	46	M	90	27.8	Infeccao	4	1	0	45	FALSE	TRUE	89	72.3333	19	15	5.8	148	1	1.5	7.35	92	41	21	438.095
721	7	-4	85	F	52	20.3	Pneumo	6	1	0	68	TRUE	FALSE	147	91	23	10	8.4	238	0.4	0.4	7.2	248	100	30	826.667
724	16	0	82	M	69	25.3	EndocrinoMetabolico	1	1	3	54	FALSE	FALSE	190	132	18	15	5.8	258	2.6	0.3	NA	NA	NA	21	NA
726	16	0	36	M	76	27.3	NeurologicoPsiquiatrico	7	1	0	27	FALSE	FALSE	120	100	16	15	8.1	324	0.6	0.3	NA	NA	NA	NA	NA
734	16	0	32	M	89	26.9	NeurologicoPsiquiatrico	3	1	0	28	FALSE	FALSE	111	93.6667	14	15	9	264	1.1	0.5	7.36	80	40	21	380.952
736	16	0	49	M	100	33.8	Cardiovascular	1	1	0	34	FALSE	FALSE	156	112	20	15	7	178	NA	NA	NA	NA	NA	NA	NA
739	15	-1	75	F	58	26.1	NeurologicoPsiquiatrico	6	1	3	49	FALSE	FALSE	181	110.333	18	14	14.7	269	0.6	0.5	7.47	94	37	21	447.619
740	15	2	56	F	37	17.8	Infeccao	1	1	2	43	FALSE	FALSE	120	93.3333	30	10	7.7	204	0.3	0.9	7.47	96	42	23	417.391
741	12	-4	96	F	48	22.8	NeurologicoPsiquiatrico	4	1	2	53	FALSE	FALSE	152	100	19	7	10	304	0.3	NA	NA	NA	NA	21	NA
742	16	2	97	F	37	17.8	Pneumo	4	0	2	52	FALSE	FALSE	169	150.333	24	15	11.1	275	0.4	0.5	7.47	96	42	21	457.143
746	5	-4	72	M	68	24.1	Gastrintestinal	22	1	0	77	TRUE	FALSE	135	98.3333	21	3	17.1	82	3.3	3.6	7.37	81	38	40	202.5
747	16	0	58	M	80	26.1	NeurologicoPsiquiatrico	4	1	2	40	FALSE	FALSE	133	91	16	15	9	161	0.8	NA	NA	NA	NA	21	NA
751	16	0	45	F	84	27.7	Infeccao	5	1	0	46	FALSE	FALSE	106	87.3333	24	15	12.6	314	0.5	0.5	7.45	186	26	29	641.379
757	16	0	70	M	70	26	NeurologicoPsiquiatrico	6	1	1	42	FALSE	FALSE	144	106.667	24	15	4.9	124	0.8	0.7	NA	NA	NA	21	NA
762	16	0	56	M	63	23.1	NeurologicoPsiquiatrico	1	1	2	38	FALSE	FALSE	138	104	16	14	4.8	147	1.3	NA	NA	NA	NA	21	NA
765	16	0	63	M	80	29.4	NeurologicoPsiquiatrico	3	1	1	46	FALSE	FALSE	126	96.6667	22	15	5.3	110	1.8	1	7.47	91	26	27	337.037
766	16	0	81	M	70	24.8	NeurologicoPsiquiatrico	10	1	2	54	FALSE	FALSE	157	126.333	19	15	5.3	239	NA	NA	NA	NA	NA	21	NA
767	16	0	81	M	63	24	Cardiovascular	7	1	2	47	FALSE	FALSE	133	96.3333	20	15	18.2	237	1.7	0.6	7.45	63	38	21	300
774	16	0	34	M	97	32.8	Cardiovascular	2	1	0	29	FALSE	FALSE	153	125.667	11	15	9.6	257	NA	NA	NA	NA	NA	NA	NA
775	16	0	91	F	63.4	28.6	Outra	4	1	1	47	FALSE	FALSE	154	102	22	15	NA	NA	NA	NA	NA	NA	NA	NA	NA
777	16	0	58	M	88	26.6	NeurologicoPsiquiatrico	4	1	2	34	FALSE	FALSE	184	143.333	20	15	8.3	252	0.9	0.7	7.44	78	39	21	371.429
782	16	0	53	M	83	27.7	NeurologicoPsiquiatrico	2	1	0	41	FALSE	FALSE	215	162.333	18	15	7.7	217	0.7	0.5	7.45	66	35	21	314.286
784	16	0	60	F	63	26.2	Renal	5	1	0	41	FALSE	FALSE	100	66.6667	28	15	NA	NA	4.7	0.7	7.44	80	38	21	380.952
792	16	0	61	F	63	26.2	NeurologicoPsiquiatrico	3	1	1	42	FALSE	FALSE	148	108	15	15	NA	NA	NA	NA	NA	NA	NA	NA	NA
795	4	-5	61	M	64.8	22.4	Pneumo	1	0	3	57	TRUE	FALSE	100	77.3333	18	9	2.3	201	1.7	0.9	7.3	132	38	100	132
796	16	0	87	M	67.9	23.5	Infeccao	6	0	3	64	FALSE	FALSE	144	110.667	20	15	NA	NA	2	0.9	7.44	66	34	21	314.286
798	16	0	47	M	92	31.1	Cardiovascular	5	1	0	31	FALSE	FALSE	133	103	20	15	7.3	249	0.7	0.7	7.42	103	35	21	490.476
800	16	0	34	F	92	30	Cardiovascular	4	1	6	40	FALSE	FALSE	126	82.6667	20	15	5.8	206	0.8	1.5	NA	NA	NA	25	NA
801	8	-3	68	M	53	18.3	Gastrintestinal	21	0	4	56	TRUE	TRUE	89	57.6667	15	6	18.1	137	1	0.9	7.28	404	37	100	404
802	16	0	77	M	60	22.9	NeurologicoPsiquiatrico	4	1	2	44	FALSE	FALSE	171	117.667	22	15	11.9	251	1	NA	NA	NA	NA	21	NA
803	16	0	77	M	70	27	NeurologicoPsiquiatrico	20	1	1	43	FALSE	FALSE	162	120	17	13	NA	NA	NA	NA	NA	NA	NA	NA	NA
807	16	0	27	M	80	22.2	Cardiovascular	6	1	1	32	FALSE	FALSE	115	89	22	15	4.5	222	0.7	NA	NA	NA	NA	21	NA
808	16	1	84	F	48	20.8	Gastrintestinal	2	1	0	49	FALSE	FALSE	122	70	16	15	8.4	128	1.1	0.1	NA	NA	NA	21	NA
812	16	1	57	F	49	19.4	Cardiovascular	7	1	2	39	TRUE	FALSE	139	111.667	26	15	5.4	186	1	0.9	7.35	116	16	30	386.667
814	16	0	56	F	67	26.2	Outra	3	1	1	37	FALSE	FALSE	158	114.667	19	15	5.9	273	1	1.7	NA	NA	NA	NA	NA
815	16	0	58	F	57	22.3	Outra	3	1	3	39	FALSE	FALSE	143	117	29	15	4.3	190	1.1	1.6	7.3	47	38	21	223.81
816	16	0	33	F	63	22.9	NeurologicoPsiquiatrico	2	1	0	28	FALSE	FALSE	110	83.3333	20	15	7.1	217	0.6	0.9	7.37	100	35	25	400
817	13	-1	33	F	67	24	NeurologicoPsiquiatrico	4	1	0	33	FALSE	FALSE	123	97	19	14	3.1	269	0.6	0.4	NA	NA	NA	NA	NA
820	16	0	33	F	65	23.6	NeurologicoPsiquiatrico	2	1	0	27	FALSE	FALSE	137	105	20	15	4	239	0.7	0.7	7.38	63	32	21	300
827	16	0	69	F	54	21.9	Cardiovascular	7	1	1	47	FALSE	FALSE	168	111.333	12	15	11.3	247	0.8	0.4	NA	NA	NA	21	NA
828	16	0	46	M	75	27.5	Infeccao	6	1	0	52	FALSE	FALSE	138	110.667	18	15	19.4	52	1.9	2.6	7.33	99	34	25	396
829	16	0	27	F	115	39.8	Infeccao	4	1	0	36	FALSE	FALSE	107	102.333	20	15	18.8	319	1.5	1	7.4	77	33	21	366.667
832	16	0	46	M	60	22.6	Cardiovascular	6	1	1	34	FALSE	FALSE	120	89.3333	18	15	6	159	1	0.9	NA	NA	NA	21	NA
842	16	0	36	M	123	38.8	Cardiovascular	4	1	0	24	FALSE	FALSE	132	96.6667	21	15	8.5	196	0.5	NA	NA	NA	NA	21	NA
845	16	0	80	F	63	25.6	Outra	5	1	3	54	FALSE	FALSE	185	127.667	23	14	12.2	279	0.3	0.5	7.46	69	42	21	328.571
846	16	0	60	F	78	28	Cardiovascular	14	1	0	35	FALSE	FALSE	156	114	18	15	13.2	244	0.6	0.6	7.42	73	37	21	347.619
848	16	0	81	M	63	24	Cardiovascular	12	1	1	42	FALSE	FALSE	126	88.6667	13	15	9.8	156	1.4	0.7	NA	NA	NA	21	NA
850	16	0	56	M	76	27.3	Infeccao	5	1	1	38	TRUE	FALSE	139	101	20	15	18	847	1.8	0.6	7.42	78	24	21	371.429
851	16	0	34	F	105	32.1	NeurologicoPsiquiatrico	4	1	2	31	FALSE	FALSE	160	124.667	18	15	5.1	246	0.8	NA	NA	NA	NA	NA	NA
853	16	0	82	F	69	35.7	Cardiovascular	3	1	1	59	FALSE	FALSE	183	123	32	15	10.2	236	0.9	0.6	7.42	65	31	32	203.125
857	16	1	89	F	57	20.9	Onco	7	0	6	62	TRUE	FALSE	151	99	19	15	10	615	0.5	NA	NA	NA	NA	NA	NA
858	13	3	49	F	91	33	Cardiovascular	1	0	0	59	TRUE	TRUE	148	118	36	15	21.9	200	1.7	3.6	7.18	216	18	78	276.923
862	16	1	56	M	45	14.2	Renal	2	1	2	45	FALSE	FALSE	107	74.3333	20	15	5.9	261	4.5	0.5	7.57	85	39	21	404.762
869	16	0	68	F	97.4	33.3	Infeccao	4	1	1	53	FALSE	TRUE	87	61	18	15	8.6	135	1.8	1.2	7.33	48	33	30	160
872	16	0	83	F	60	23.7	Pneumo	5	1	1	63	FALSE	FALSE	144	92	25	15	15.4	210	1.2	0.4	7.29	162	36	24	675
877	16	0	29	F	85	34	EndocrinoMetabolico	3	1	1	32	FALSE	FALSE	105	75	19	15	11.5	307	0.7	NA	7.38	115	21	NA	NA
884	16	0	35	M	99	29.9	Hematologico	3	1	2	32	FALSE	FALSE	106	72	18	15	2.7	40	1	5.5	NA	NA	NA	21	NA
887	16	0	87	F	72	29.6	NeurologicoPsiquiatrico	3	1	0	47	FALSE	FALSE	168	100.667	21	15	4.3	172	0.6	0.4	NA	NA	NA	21	NA
888	16	0	83	M	50	18.1	Gastrintestinal	8	0	0	55	FALSE	FALSE	68	54.6667	15	15	NA	NA	NA	NA	NA	NA	NA	NA	NA
889	16	0	77	F	62	25.2	Infeccao	2	1	1	52	FALSE	FALSE	110	80.6667	19	15	8.4	394	2.5	0.5	7.46	82	34	21	390.476
897	16	0	73	M	75	24.5	NeurologicoPsiquiatrico	4	1	2	44	FALSE	FALSE	211	129	18	15	4.4	234	0.9	0.8	7.43	69	43	21	328.571
898	14	-1	74	F	61	26.8	NeurologicoPsiquiatrico	9	1	2	61	TRUE	FALSE	139	93.6667	15	12	4.3	80	1.2	1.8	7.38	75	30	21	357.143
899	16	0	73	F	75	30.4	Gineco	3	1	2	53	FALSE	FALSE	98	65.3333	20	15	3.2	51	1	3.6	7.48	141	30	21	671.429
900	16	-1	74	F	61	26.8	NeurologicoPsiquiatrico	11	1	5	69	TRUE	FALSE	150	98.6667	16	13	4.2	64	0.9	3.1	7.51	97	24	21	461.905
901	13	-2	74	F	70	28	NeurologicoPsiquiatrico	6	1	4	62	FALSE	FALSE	165	125.667	20	10	7.3	82	0.4	1.8	7.5	152	28	21	723.81
904	16	0	74	F	58.5	20.5	Gastrintestinal	1	1	1	42	FALSE	FALSE	184	114.667	20	15	4.6	183	0.7	NA	NA	NA	NA	21	NA
905	16	0	58	M	68	24.1	Infeccao	2	1	3	42	FALSE	FALSE	165	114.333	18	15	6.5	293	7.8	NA	NA	NA	NA	NA	NA
906	16	NA	78	F	65	25.4	NeurologicoPsiquiatrico	2	1	1	46	FALSE	FALSE	147	95.6667	17	15	14.4	662	1.2	0.3	7.4	79	35	21	376.19
907	16	0	45	M	79	27.7	Infeccao	13	0	0	49	FALSE	FALSE	108	89.3333	25	15	10	136	0.6	0.7	7.49	77	27	50	154
913	16	0	81	F	82.4	39.2	Infeccao	10	0	8	74	FALSE	FALSE	135	87.6667	18	15	11.6	181	1	0.6	7.49	70	31	40	175
920	16	0	33	F	65	25.4	Cardiovascular	1	1	0	32	FALSE	FALSE	116	82	19	15	10.8	123	0.6	NA	NA	NA	NA	NA	NA
924	9	-4	38	F	68	23.8	NeurologicoPsiquiatrico	3	1	0	45	TRUE	FALSE	116	87.3333	18	8	9.8	174	0.5	0.5	7.36	122	38	40	305
928	16	0	62	M	110	39	Gastrintestinal	3	1	0	41	FALSE	FALSE	155	107	20	15	21.6	232	0.9	2.2	7.41	63	38	21	300
929	16	0	61	M	110	34.7	Hematologico	3	1	0	51	FALSE	FALSE	149	110.333	19	15	3.7	75	1.2	2	NA	NA	NA	21	NA
932	16	0	90	M	70	20.5	Cardiovascular	2	1	1	56	FALSE	FALSE	131	92.3333	18	15	3.6	86	1.7	1	7.45	110	27	30	366.667
933	16	0	74	F	70	25.7	Cardiovascular	5	1	1	42	FALSE	FALSE	166	124.667	21	15	10.3	301	0.9	0.6	NA	NA	NA	21	NA
938	16	-1	84	F	67	23.7	Infeccao	16	0	4	57	FALSE	FALSE	113	81	26	13	6.6	275	0.1	1.2	7.48	130	28	21	619.048
940	16	0	61	F	68	27.2	Gastrintestinal	6	1	3	38	FALSE	FALSE	129	99.6667	14	15	13.2	195	0.9	0.6	NA	NA	NA	21	NA
945	14	-1	96	F	40	16.2	NeurologicoPsiquiatrico	11	0	0	56	FALSE	FALSE	151	127.667	17	14	14.3	224	0.8	1	7.45	72	23	25	288
946	2	-1	79	M	61	24.4	Infeccao	2	1	3	54	FALSE	FALSE	143	107	25	13	8.7	408	0.6	0.7	7.48	92	38	NA	NA
948	7	-5	79	M	61	24.4	Infeccao	19	1	2	58	TRUE	FALSE	126	78	24	14	18.4	372	0.7	0.8	7.45	105	31	40	262.5
953	16	0	84	F	55	22.9	Cardiovascular	2	1	1	47	FALSE	FALSE	141	99	18	15	7.7	186	0.9	0.7	NA	NA	NA	21	NA
961	14	1	64	M	82	28.4	Cardiovascular	4	1	1	45	FALSE	FALSE	171	117.667	24	15	9.5	95	1.4	NA	7.33	237	34	28	846.429
963	16	0	73	M	52	20.3	Onco	2	1	6	70	FALSE	FALSE	114	92	18	15	NA	NA	NA	NA	NA	NA	NA	28	NA
965	16	0	86	F	74	31.2	AnexosTGI	1	1	2	47	FALSE	FALSE	125	79	18	15	NA	NA	NA	NA	NA	NA	NA	NA	NA
966	14	-1	86	F	65	24.2	Infeccao	6	1	2	60	FALSE	FALSE	103	70.3333	18	15	13.8	213	3.5	0.5	7.27	121	27	21	576.19
967	16	0	77	F	36	14.8	AnexosTGI	8	0	1	51	FALSE	FALSE	134	108.667	16	15	NA	NA	NA	NA	NA	NA	NA	NA	NA
971	16	0	38	M	138	41.7	Gastrintestinal	3	1	0	32	FALSE	FALSE	111	71.6667	20	15	9.7	201	0.8	0.1	NA	NA	NA	21	NA
978	16	0	41	M	71	26.1	Outra	2	1	1	37	FALSE	FALSE	116	85.3333	21	15	10.9	228	0.7	0.6	7.47	83	31	NA	NA
983	12	-1	86	F	43	18.1	Infeccao	4	0	2	63	FALSE	FALSE	178	144	27	15	16	326	1.3	0.4	7.33	91	36	21	433.333
986	16	0	88	F	51	21.8	Outra	5	1	1	49	FALSE	FALSE	130	111.333	30	15	10.9	177	1.7	0.4	7.36	75	38	NA	NA
987	16	0	88	F	50	22.2	Infeccao	18	0	2	55	FALSE	FALSE	127	83	18	15	16.3	473	2.3	0.4	7.43	120	32	21	571.429
990	16	0	67	F	100	44.4	Pneumo	6	1	0	38	FALSE	FALSE	156	103.333	18	15	NA	NA	NA	NA	7.43	87	46	24	362.5
994	16	0	66	F	57	22.3	Renal	9	1	2	43	FALSE	FALSE	107	91.6667	18	15	7.8	339	NA	NA	NA	NA	NA	NA	NA
997	16	0	66	F	59	21.9	Infeccao	5	1	2	50	FALSE	FALSE	148	103.333	21	15	12.5	505	0.6	0.3	7.46	70	34	30	233.333
1000	16	0	49	M	75	23.1	Cardiovascular	1	1	0	36	FALSE	FALSE	130	110	20	15	9.4	230	1	1.3	7.44	65	38	21	309.524
1002	16	0	93	M	58	21.6	Gastrintestinal	2	1	2	53	FALSE	FALSE	120	92	21	15	14.5	311	0.6	NA	7.38	88	30	21	419.048
1006	16	0	40	F	69	25.3	Pneumo	2	1	0	34	FALSE	FALSE	126	106	27	15	6.2	184	0.9	0.3	7.47	68	31	21	323.81
1008	15	0	81	F	45	15.9	Infeccao	3	1	1	60	FALSE	FALSE	118	68.6667	22	11	11.4	208	1.5	0.5	7.49	63	33	21	300
1013	15	-1	86	F	50	20.5	NeurologicoPsiquiatrico	4	1	1	47	FALSE	FALSE	184	171.333	21	15	10.6	337	0.6	NA	7.5	68	35	27	251.852
1014	16	0	59	F	94	36.3	Cardiovascular	3	1	0	34	FALSE	FALSE	139	101	14	15	10.9	273	0.6	0.4	7.44	101	38	21	480.952
1016	16	0	59	F	43	17.7	Infeccao	10	1	0	41	FALSE	FALSE	124	84.6667	16	15	15.9	651	1.2	0.7	7.44	186	22	21	885.714
1018	16	0	36	F	77	30.5	NeurologicoPsiquiatrico	3	1	0	31	FALSE	FALSE	181	141	21	15	NA	NA	1.1	0.5	NA	NA	NA	21	NA
1022	16	0	40	F	76	32.5	AnexosTGI	3	1	1	46	FALSE	FALSE	110	83.3333	20	15	11.2	173	0.4	1.9	NA	NA	NA	NA	NA
1028	16	0	77	F	51.7	20.5	Infeccao	3	1	2	49	FALSE	FALSE	130	91.3333	22	14	7.9	375	0.5	NA	7.46	60	34	100	60
1030	16	0	78	M	71	24.9	Infeccao	6	1	2	57	FALSE	TRUE	87	59.6667	20	15	4.4	300	1.5	NA	7.44	92	27	21	438.095
1032	16	0	78	M	69	24.2	Renal	44	0	2	55	FALSE	FALSE	149	96.3333	20	15	10.7	405	7.8	0.3	7.4	102	23	21	485.714
1035	16	0	81	M	85.1	28.8	NeurologicoPsiquiatrico	15	1	1	49	FALSE	FALSE	136	96	22	15	NA	NA	1.3	NA	7.45	110	30	21	523.81
1037	16	-2	87	M	78	27.6	Gastrintestinal	11	1	1	61	FALSE	FALSE	114	78.6667	19	10	10	169	0.5	0.7	7.43	79	33	21	376.19
1038	16	0	88	M	61	23	Gastrintestinal	5	1	1	42	FALSE	FALSE	170	114	26	15	13.9	211	0.6	0.7	7.48	97	25	60	161.667
1039	16	0	64	F	90	35.2	Gastrintestinal	3	1	1	40	FALSE	FALSE	140	100	18	15	9.8	218	0.4	0.3	NA	NA	NA	NA	NA
1040	12	-2	79	F	45	19.7	NeurologicoPsiquiatrico	20	1	2	50	FALSE	FALSE	136	86.6667	23	12	8.6	212	0.4	2.2	7.45	141	30	28	503.571
1046	16	0	97	F	62	25.8	Infeccao	6	1	2	59	FALSE	FALSE	164	103.333	27	15	11.6	191	1	0.4	7.42	295	38	100	295
1048	16	0	57	M	65	23.6	NeurologicoPsiquiatrico	3	1	4	44	FALSE	FALSE	153	102.333	16	15	3.4	127	7.1	0.7	7.42	102	20	21	485.714
1054	16	0	77	M	82	26.2	Hematologico	11	1	4	56	FALSE	FALSE	136	88	21	15	14.8	241	4.2	4.1	7.48	82	29	21	390.476
1056	16	0	85	F	63.7	28.3	Cardiovascular	22	0	3	49	FALSE	FALSE	138	96	20	15	9	250	2.5	1.2	7.46	88	26	21	419.048
1059	16	0	40	M	117	36.1	EndocrinoMetabolico	2	1	1	34	FALSE	FALSE	130	96.6667	20	15	7	151	0.7	NA	7.4	142	26	21	676.19
1064	16	0	89	F	78	36.1	Cardiovascular	3	1	3	49	FALSE	FALSE	192	114	28	15	7.9	246	1.5	0.6	7.49	81	26	21	385.714
1065	16	0	89	F	68	30.2	Cardiovascular	10	1	1	56	FALSE	FALSE	152	92.6667	23	15	6	196	1.3	0.5	7.41	68	36	28	242.857
1071	16	0	87	F	72	28.1	Gastrintestinal	7	1	3	54	FALSE	FALSE	145	99	26	14	12.4	335	0.9	NA	NA	NA	NA	NA	NA
1077	16	0	50	M	67	21.9	Outra	1	1	0	34	FALSE	FALSE	155	103	14	15	4.9	182	0.9	1	NA	NA	NA	21	NA
1080	16	0	25	M	80	28.3	EndocrinoMetabolico	2	1	0	32	FALSE	FALSE	116	82	20	15	6	220	0.9	0.6	7.41	96	40	21	457.143
1083	16	0	75	M	50	17.1	Gastrintestinal	1	1	7	60	FALSE	FALSE	102	100.667	20	15	12	223	0.4	0.4	7.44	106	44	21	504.762
1085	15	0	63	M	40.8	17	NeurologicoPsiquiatrico	5	1	2	45	FALSE	FALSE	127	87.6667	25	15	1.8	256	0.4	1.1	7.4	94	33	21	447.619
1086	15	0	62	M	59	21.9	NeurologicoPsiquiatrico	11	1	2	40	FALSE	FALSE	154	125.333	14	15	15.5	249	0.9	0.5	7.5	94	34	21	447.619
1087	16	1	86	M	125	38.6	Infeccao	9	1	0	59	FALSE	FALSE	158	118.667	23	15	10.2	189	0.9	NA	7.4	109	40	21	519.048
1089	16	0	76	F	58	23.2	Gastrintestinal	3	1	1	54	FALSE	FALSE	97	79	21	15	3.8	176	0.4	0.1	7.34	119	23	21	566.667
1095	16	1	44	M	98	33.1	Cardiovascular	2	1	1	34	FALSE	FALSE	160	123.333	13	15	10	188	0.9	0.8	NA	NA	NA	21	NA
1101	12	0	38	M	85	27.4	NeurologicoPsiquiatrico	18	0	4	56	TRUE	FALSE	252	150	20	11	30.1	213	3.7	0.5	7.47	53	24	30	176.667
1109	16	0	75	M	68	25.3	NeurologicoPsiquiatrico	2	1	1	46	FALSE	FALSE	122	77.3333	12	15	11	156	0.7	0.6	7.51	81	27	21	385.714
1113	16	0	92	M	63	21.5	Renal	3	1	8	70	FALSE	FALSE	122	78.6667	20	15	8.9	39	1.8	0.6	7.5	114	33	24	475
1121	16	0	99	F	61	26.8	Infeccao	4	1	2	61	FALSE	FALSE	87	57	28	15	16.1	166	1.7	0.6	7.32	185	54	21	880.952
1122	16	0	97	F	51.4	22	Gastrintestinal	1	1	0	52	FALSE	FALSE	87	59.6667	27	15	17.2	194	1.1	NA	NA	NA	NA	25	NA
1124	16	0	38	F	81	25	Hematologico	7	1	2	37	FALSE	FALSE	118	87.3333	18	15	8.8	260	0.5	0.7	7.4	99	34	21	471.429
1134	16	0	88	F	53.8	23.6	Infeccao	8	1	5	55	FALSE	FALSE	178	133.333	20	11	10.8	300	1.9	NA	7.36	90	43	21	428.571
1142	16	1	37	F	84	30.1	Pneumo	3	1	0	29	FALSE	FALSE	130	102.667	20	15	7.1	349	0.6	0.1	7.68	129	10	28	460.714
1144	16	0	57	M	93.5	30.5	Cardiovascular	4	1	2	42	FALSE	FALSE	178	128.667	28	15	10.2	201	7.7	0.7	7.42	80	36	50	160
1151	11	0	51	F	45.2	18.1	NeurologicoPsiquiatrico	1	1	0	36	TRUE	FALSE	137	95.6667	20	15	8.1	330	0.2	0.4	7.45	127	31	40	317.5
1152	8	-2	51	F	43	17	Infeccao	7	1	0	45	TRUE	FALSE	175	127.667	41	14	8.7	346	0.2	0.2	7.34	79	38	21	376.19
1153	7	0	50	F	45.2	18.1	NeurologicoPsiquiatrico	21	1	0	29	TRUE	FALSE	131	103.667	18	15	6.9	343	NA	NA	NA	NA	NA	30	NA
1154	16	0	50	F	53	22.1	NeurologicoPsiquiatrico	63	1	0	29	FALSE	FALSE	164	99.3333	18	15	6.2	184	0.1	0.4	7.41	73	58	24	304.167
1158	16	0	51	M	99.5	32.5	NeurologicoPsiquiatrico	2	1	2	42	FALSE	FALSE	137	107.667	21	15	5.7	151	13	0.7	7.4	77	40	21	366.667
1160	16	-1	65	F	59	23	Outra	5	1	1	40	FALSE	FALSE	133	83.6667	32	15	8.9	304	0.7	0.4	7.31	91	41	21	433.333
1161	16	1	65	F	40	16	EndocrinoMetabolico	6	0	1	43	FALSE	FALSE	94	80.6667	22	15	14.4	311	0.9	0.9	7.53	69	49	21	328.571
1165	16	0	93	M	86	28.4	Infeccao	4	1	0	54	FALSE	FALSE	178	115.333	22	15	7.1	157	1.4	0.6	7.43	98	34	25	392
1166	5	-4	79	F	44	20.6	NeurologicoPsiquiatrico	15	1	3	45	TRUE	TRUE	156	99.3333	23	7	5	308	0.5	0.9	NA	NA	NA	NA	NA
1168	13	-2	79	F	45	21.4	EndocrinoMetabolico	5	1	3	50	TRUE	FALSE	129	95.6667	17	13	6.1	241	0.5	0.4	7.53	79	38	21	376.19
1200	14	0	81	F	63	26.9	Pneumo	5	1	0	54	FALSE	FALSE	171	126.333	22	15	6.6	210	0.7	NA	7.41	67	51	25	268
1203	12	-1	91	F	60	23.4	Infeccao	8	0	4	66	FALSE	FALSE	126	85.3333	30	11	11.8	278	0.3	0.7	7.5	86	39	25	344
1204	16	0	60	F	60	25	Infeccao	7	1	1	41	FALSE	FALSE	108	66	16	14	13.6	468	0.2	0.3	7.48	104	22	21	495.238
1205	16	0	60	F	70	27.3	Infeccao	2	1	0	45	FALSE	FALSE	113	75	21	11	18.3	286	0.6	1.3	7.52	90	20	21	428.571
1208	13	0	84	M	65.6	21.7	Infeccao	14	0	0	49	FALSE	FALSE	154	104.667	19	9	5.1	193	1.1	1	7.46	101	29	21	480.952
1212	16	0	47	M	80	27	Infeccao	7	1	3	37	FALSE	FALSE	173	113	18	15	10.4	188	8.3	1	7.42	103	31	21	490.476
1214	16	0	48	M	83	27.7	Outra	3	1	3	47	FALSE	FALSE	129	96.3333	28	15	8.5	139	12	0.9	7.4	178	25	21	847.619
1216	16	0	48	M	84	28.1	EndocrinoMetabolico	3	1	3	38	FALSE	FALSE	161	99	17	15	6.4	185	15.7	NA	7.28	100	40	21	476.19
1230	16	0	45	F	68	27.6	NeurologicoPsiquiatrico	1	1	1	38	FALSE	FALSE	133	86.3333	20	15	6.1	267	0.5	0.5	7.44	99	25	21	471.429
1231	16	0	46	F	68	27.2	NeurologicoPsiquiatrico	4	1	2	36	FALSE	FALSE	133	102.333	20	15	7.8	224	0.4	0.4	NA	NA	NA	21	NA
1240	16	0	81	M	80	32.9	NeurologicoPsiquiatrico	2	1	3	54	FALSE	FALSE	165	129	22	15	7.1	256	1	NA	NA	NA	NA	21	NA
1241	16	0	51	M	82	26.8	Renal	61	1	5	37	FALSE	FALSE	165	93.6667	22	15	8.9	207	9.8	0.4	7.31	139	29	30	463.333
1242	16	0	33	F	78	30.9	Cardiovascular	3	1	0	29	FALSE	FALSE	137	97.6667	16	15	10.9	241	0.7	NA	NA	NA	NA	21	NA
1243	16	0	87	M	74	25.6	NeurologicoPsiquiatrico	4	1	1	51	FALSE	FALSE	153	97.6667	15	15	9.2	235	1.8	NA	NA	NA	NA	21	NA
1274	16	0	86	F	39	19.9	Infeccao	10	1	2	52	FALSE	FALSE	133	86.3333	17	15	10.1	350	0.6	1	7.49	131	34	25	524
1280	16	0	46	M	64	21.6	Renal	3	1	4	42	FALSE	FALSE	197	153.667	20	15	4.1	109	4.3	0.1	NA	NA	NA	21	NA
1283	16	0	55	M	80	28.3	NeurologicoPsiquiatrico	2	1	0	34	FALSE	FALSE	152	118	20	15	12.4	188	0.7	0.5	7.52	96	30	21	457.143
1284	16	0	53	F	82	30.1	Onco	16	1	7	51	FALSE	FALSE	122	80	16	15	1	76	0.2	2.2	7.5	111	26	27	411.111
1291	16	NA	46	F	64	22.9	NeurologicoPsiquiatrico	4	1	0	37	FALSE	FALSE	108	89.3333	18	15	7	139	0.8	NA	NA	NA	NA	21	NA
1294	16	0	82	F	43	19.1	Gastrintestinal	2	1	2	47	FALSE	FALSE	122	93.3333	17	15	4.5	150	0.6	0.4	7.4	109	22	21	519.048
1295	16	0	82	F	62	26.8	Infeccao	10	1	2	50	FALSE	FALSE	95	62.3333	18	15	4.6	112	0.6	0.6	NA	NA	NA	21	NA
1303	16	0	77	F	61	25.7	Cardiovascular	10	1	5	49	FALSE	FALSE	164	119.333	27	15	13.1	272	0.7	NA	7.34	58	67	28	207.143
1305	16	0	38	F	62	24.5	Hematologico	2	1	0	32	FALSE	TRUE	116	80.6667	16	15	9.7	161	0.5	0.3	7.47	95	31	21	452.381
1307	16	0	89	F	36	14.1	Infeccao	5	1	2	49	FALSE	FALSE	128	92	21	15	10.2	129	0.8	1	7.56	86	24	25	344
1311	13	-1	81	F	58	22.9	NeurologicoPsiquiatrico	2	1	1	53	FALSE	FALSE	167	137.667	20	10	7.8	197	0.7	0.6	7.5	86	36	NA	NA
1315	14	0	101	F	43	19.6	Gastrintestinal	1	1	1	47	FALSE	FALSE	140	100	20	13	10.1	280	NA	NA	NA	NA	NA	21	NA
1316	16	0	95	F	83.3	39.1	Infeccao	2	1	1	54	FALSE	FALSE	172	130.667	15	15	9.1	168	1.3	0.3	7.43	78	38	21	371.429
1317	16	-1	20	M	60	22	NeurologicoPsiquiatrico	10	1	0	27	FALSE	FALSE	142	92.6667	20	12	6.2	247	0.7	1.3	7.38	78	41	28	278.571
1331	9	-4	70	M	54.8	20.9	Renal	9	0	6	75	TRUE	FALSE	124	90.6667	25	7	24.9	258	11.9	0.5	7.03	358	16	30	1193.33
1340	4	-5	83	F	52	22.5	PosPCR	1	0	1	78	FALSE	FALSE	167	115	20	3	23.6	219	2.4	0.7	7.19	220	86	50	440
1345	16	0	59	M	55.6	19	NeurologicoPsiquiatrico	3	1	7	38	FALSE	FALSE	163	123	14	15	10.2	500	4.6	0.5	NA	NA	NA	NA	NA
1350	16	0	56	M	62	23.3	NeurologicoPsiquiatrico	4	1	2	48	FALSE	FALSE	178	124	18	15	8.3	152	0.9	1.3	7.46	79	35	21	376.19
1356	16	0	38	F	60	25	NeurologicoPsiquiatrico	4	1	1	29	FALSE	FALSE	120	84.6667	16	15	8	170	0.6	NA	NA	NA	NA	21	NA
1360	16	0	56	M	60	23.1	Infeccao	4	1	6	68	FALSE	FALSE	135	109	34	15	30.4	354	1.2	1	7.22	40	62	50	80
1363	16	0	61	F	75	29.3	Infeccao	22	0	5	48	TRUE	FALSE	170	116.667	24	9	23.1	267	2.5	0.4	7.4	225	25	30	750
1372	16	0	44	M	70	24.2	Gastrintestinal	3	1	0	34	FALSE	FALSE	139	103.667	19	15	14.4	174	0.5	1.4	7.48	84	29	21	400
1373	16	0	45	M	69	22.3	Gastrintestinal	4	1	4	34	FALSE	FALSE	190	139.333	20	15	11.7	309	9.7	0.6	7.48	NA	NA	NA	NA
1374	16	0	44	M	75	24.2	Renal	4	1	4	44	FALSE	FALSE	180	133.333	21	15	23.9	316	6.2	0.8	7.39	75	34	21	357.143
1375	16	0	44	M	70	22.6	Renal	1	1	1	34	FALSE	FALSE	189	137.667	20	15	11.2	380	6.6	NA	NA	NA	NA	21	NA
1390	11	-1	90	F	31	15.6	Infeccao	12	1	1	59	FALSE	FALSE	130	97.3333	35	10	12.2	252	0.8	0.7	7.47	51	27	50	102
1409	15	0	93	F	70	33.3	Cardiovascular	3	1	2	47	FALSE	FALSE	169	99	19	13	8.5	155	0.9	0.5	NA	NA	NA	30	NA
1414	16	0	91	M	49	19.9	Infeccao	1	1	4	53	FALSE	FALSE	127	78.3333	16	15	2.7	143	3.7	NA	NA	NA	NA	21	NA
1416	16	0	88	M	58	23.5	Cardiovascular	2	1	4	63	FALSE	FALSE	114	93.3333	22	15	5.1	143	4.5	0.5	7.4	92	39	21	438.095
1417	16	0	92	M	49	24.3	Cardiovascular	4	1	4	61	FALSE	FALSE	189	107.667	19	15	5.5	202	9.1	0.5	7.42	159	25	27	588.889
1418	16	0	92	M	50	20.3	Infeccao	8	1	4	70	FALSE	TRUE	129	73	18	15	0.5	92	4.4	0.9	7.51	135	23	21	642.857
1423	16	0	48	F	75	32.5	Cardiovascular	4	1	0	29	FALSE	FALSE	139	107	22	15	14.7	253	0.6	0.8	7.5	66	34	100	66
1424	16	0	41	F	52	20.1	Infeccao	1	1	0	39	FALSE	FALSE	106	78.6667	18	15	18.3	192	0.5	0.4	7.41	84	33	21	400
1426	16	0	70	M	75	25.1	Pneumo	2	1	6	65	FALSE	FALSE	110	103.333	20	15	19.9	84	1.2	0.3	7.52	129	32	23	560.87
1427	16	0	71	F	54	24	Cardiovascular	45	1	2	44	FALSE	FALSE	148	98	18	15	10.6	323	1	0.5	7.5	78	29	30	260
1429	16	0	65	M	79	29	AnexosTGI	1	1	1	40	FALSE	FALSE	130	110	35	15	7.7	169	1.3	1	7.51	141	16	21	671.429
1434	16	0	38	M	110	27.5	Pneumo	2	1	0	29	FALSE	FALSE	126	103.333	20	15	10.8	287	0.9	0.5	7.43	75	34	30	250
1435	16	0	38	M	100	25	Pneumo	5	1	0	29	FALSE	FALSE	144	124	18	15	6.1	294	0.9	NA	7.4	69	43	21	328.571
1451	16	0	38	M	83	26.2	Renal	5	1	0	37	FALSE	FALSE	135	102.333	20	15	NA	NA	11.8	NA	7.37	90	33	21	428.571
1452	11	-3	81	F	41.4	19.4	Infeccao	1	0	2	78	TRUE	TRUE	141	93.6667	32	6	18.7	242	0.6	2.1	7.44	81	40	100	81
1453	16	0	86	F	57	25.3	Pneumo	7	1	1	49	FALSE	FALSE	174	111.333	26	15	8.2	258	0.5	0.5	7.5	75	45	50	150
1455	16	-1	65	M	52	18.9	Gastrintestinal	3	1	6	54	FALSE	FALSE	93	65	24	14	9.9	212	0.6	1	7.4	174	23	25	696
1457	16	0	80	F	65	26.7	NeurologicoPsiquiatrico	3	1	6	62	FALSE	FALSE	160	99.3333	16	15	4.8	246	1.4	NA	NA	NA	NA	NA	NA
1459	16	0	46	M	88	35.7	NeurologicoPsiquiatrico	2	1	0	32	FALSE	FALSE	133	97.6667	30	15	11.4	254	0.8	0.5	7.39	80	32	21	380.952
1466	14	2	87	F	34	16	NeurologicoPsiquiatrico	20	1	1	63	FALSE	FALSE	100	73.3333	18	15	12.4	194	3.7	0.7	7.4	116	21	21	552.381
1467	16	0	83	F	57	23.1	Gastrintestinal	3	1	2	42	FALSE	FALSE	165	117	19	15	4	319	0.6	0.5	7.5	115	25	NA	NA
1469	16	0	31	F	64	23.5	Renal	5	1	0	37	FALSE	FALSE	124	104.667	20	15	8.7	268	7.1	0.4	7.43	89	27	21	423.81
1475	15	0	91	F	45	20	Gastrintestinal	8	0	1	48	FALSE	FALSE	168	104.667	17	9	12.1	233	0.2	0.4	7.5	74	24	NA	NA
1479	14	-1	93	F	50	22.2	NeurologicoPsiquiatrico	11	1	2	53	FALSE	FALSE	132	73.3333	18	7	8.4	250	0.5	0.6	7.5	89	32	21	423.81
1481	16	0	88	F	71	28.1	Cardiovascular	4	1	1	47	FALSE	FALSE	170	137.333	19	15	4.3	142	1	0.8	NA	NA	NA	21	NA
1483	16	0	56	M	95	31	NeurologicoPsiquiatrico	7	1	0	31	FALSE	FALSE	178	148	21	15	6.8	165	1.2	0.7	NA	NA	NA	NA	NA
1485	16	0	84	M	63	23.7	Gastrintestinal	10	1	3	57	FALSE	FALSE	111	76.3333	36	15	20.4	244	0.8	1.2	7.47	100	26	21	476.19
1486	16	0	85	M	73	25.6	Cardiovascular	5	1	3	47	FALSE	FALSE	156	106	26	15	11.7	183	1.1	1	7.33	89	62	40	222.5
1491	16	0	68	M	62	22	NeurologicoPsiquiatrico	3	1	0	38	FALSE	FALSE	136	100.667	18	15	7.7	184	1.1	0.9	NA	NA	NA	21	NA
1494	16	0	80	F	41	17.1	Cardiovascular	5	1	1	54	FALSE	FALSE	156	94.6667	20	15	7.4	70	0.6	0.2	NA	NA	NA	NA	NA
1504	16	0	26	F	45	18.5	Hematologico	5	1	6	52	FALSE	FALSE	120	104	20	15	0.6	29	0.7	0.7	7.52	120	23	NA	NA
1507	16	0	72	M	62	22	Hematologico	5	1	3	47	FALSE	FALSE	239	166.333	19	15	7.1	313	1.5	NA	NA	NA	NA	21	NA
1510	16	0	37	F	98	36	Hematologico	13	1	0	26	FALSE	FALSE	148	104	27	15	21.6	313	0.9	1.7	7.5	88	37	30	293.333
1514	16	2	81	M	65	21.2	Renal	48	0	7	60	FALSE	FALSE	150	103.333	18	15	6.7	157	12	0.4	7.35	93	25	21	442.857
1516	16	0	83	F	71	32.9	NeurologicoPsiquiatrico	3	1	1	61	FALSE	FALSE	178	125.333	22	15	7.6	147	3.1	0.5	7.4	83	30	21	395.238
1517	16	-1	77	F	51	20.4	Cardiovascular	5	1	2	46	FALSE	FALSE	127	97.6667	24	15	10.8	168	0.7	1	7.37	105	35	28	375
1519	14	0	58	M	70	22.9	Cardiovascular	8	1	4	43	FALSE	FALSE	163	105	24	15	6.5	243	2.6	0.4	7.36	119	33	50	238
1523	16	0	60	M	76	23.5	NeurologicoPsiquiatrico	21	0	1	41	FALSE	FALSE	112	91.3333	18	15	8	194	0.7	NA	NA	NA	NA	21	NA
1526	16	1	76	M	47	18.4	Infeccao	42	0	6	83	FALSE	TRUE	129	96.3333	28	15	7.1	424	0.6	0.6	7.39	50	43	100	50
1528	16	0	57	M	69	25.7	Cardiovascular	5	1	1	29	FALSE	FALSE	131	87	20	15	6.2	216	0.6	0.5	NA	NA	NA	21	NA
1530	16	0	79	M	82	29.8	Renal	13	1	3	47	FALSE	FALSE	186	124.667	15	15	3.5	152	7.6	0.6	NA	NA	NA	21	NA
1534	16	0	19	F	60	24.3	Cardiovascular	10	1	0	32	FALSE	TRUE	117	92.3333	14	15	8.1	303	0.4	1.2	7.6	225	27	50	450
1536	16	0	78	M	73	21.6	Cardiovascular	24	1	3	49	FALSE	FALSE	155	89.6667	16	15	9.7	305	0.8	0.7	7.41	70	41	21	333.333
1537	16	0	88	M	73	21.6	Pneumo	14	1	4	52	FALSE	FALSE	100	66.6667	16	15	31	160	0.8	1.2	7.44	68	29	21	323.81
1538	16	0	78	M	68	23	AnexosTGI	9	1	4	44	FALSE	FALSE	126	98	19	15	22	160	NA	NA	NA	NA	NA	NA	NA
1544	13	-3	75	F	77	30.8	Renal	9	0	4	67	TRUE	FALSE	240	166.667	16	10	14.1	367	7.9	0.8	7.48	95	27	50	190
1545	16	0	83	M	80	25.8	Renal	6	1	1	55	FALSE	FALSE	186	135.333	30	15	9	182	5.8	0.7	7.45	89	24	21	423.81
1547	16	0	88	F	40	16.6	Cardiovascular	8	0	1	67	FALSE	TRUE	95	67.6667	23	15	11.9	308	0.9	0.6	7.42	68	37	28	242.857
1551	0	-5	19	M	59	21.9	TraumaNaoCirurgico	13	1	0	67	TRUE	TRUE	114	91.3333	20	3	42.1	432	1.2	2.1	7.1	244	58	NA	NA
1552	16	0	48	M	64	22.7	Cardiovascular	1	1	2	34	FALSE	FALSE	168	130.667	20	15	12.3	325	10.9	0.8	7.32	107	33	28	382.143
1555	16	0	47	M	78	27.3	Cardiovascular	5	1	0	37	FALSE	FALSE	172	147.333	22	15	10	112	16.1	NA	7.3	160	26	28	571.429
1556	5	-5	48	M	70	25.1	Cardiovascular	4	1	2	56	TRUE	FALSE	135	92.3333	18	15	14.2	433	12.2	0.4	7.15	163	42	30	543.333
1565	16	0	69	M	57	20.4	Gastrintestinal	1	1	1	46	FALSE	FALSE	92	70.6667	20	15	22.9	413	0.4	0.8	7.4	109	32	NA	NA
1566	16	0	69	M	57	20.4	Gastrintestinal	2	1	2	43	FALSE	FALSE	152	113.333	18	15	15	473	0.5	0.4	7.51	85	37	NA	NA
1571	16	0	54	F	92.3	31.2	NeurologicoPsiquiatrico	6	1	2	34	FALSE	FALSE	161	117	18	15	10	252	0.6	0.6	NA	NA	NA	NA	NA
1572	16	1	81	M	58.2	24.5	TraumaNaoCirurgico	6	1	0	46	FALSE	FALSE	132	100	18	14	9.9	187	1	NA	NA	NA	NA	21	NA
1575	16	0	78	M	110	40.4	Cardiovascular	4	1	4	47	FALSE	FALSE	113	103	20	15	7	220	1.1	0.4	7.49	155	29	28	553.571
1578	16	0	85	F	52	23.1	Gastrintestinal	6	1	3	50	FALSE	FALSE	169	112.333	20	15	9.1	183	0.7	0.8	7.27	170	41	30	566.667
1579	15	0	70	M	75	24.5	Renal	17	1	2	47	FALSE	FALSE	207	168.333	22	15	23.7	530	19.3	0.8	7.37	77	27	21	366.667
1580	14	-3	78	F	49	24	NeurologicoPsiquiatrico	5	1	0	42	FALSE	FALSE	131	99	18	15	10.1	224	0.8	0.9	NA	NA	NA	21	NA
1582	16	0	75	F	89	34.8	Infeccao	2	1	0	49	FALSE	FALSE	164	115.333	20	15	8.7	151	0.7	0.4	7.41	59	44	21	280.952
1583	14	0	95	F	72	30.8	Infeccao	2	0	1	53	FALSE	TRUE	142	98.6667	20	15	10.7	171	1.6	1	7.41	225	29	100	225
1584	16	0	95	F	64.8	28	Cardiovascular	17	1	1	44	FALSE	FALSE	209	113	16	15	9.4	204	1.2	NA	NA	NA	NA	21	NA
1585	16	0	95	F	72	30.8	Infeccao	2	1	1	52	FALSE	TRUE	129	91	22	15	12.1	180	0.8	0.6	7.42	67	29	29	231.034
1587	16	0	74	M	96	32.1	Infeccao	8	1	2	43	FALSE	FALSE	138	95.3333	20	15	27.1	410	0.7	0.4	7.48	72	27	25	288
1595	10	1	89	M	45	18	Renal	5	1	3	71	FALSE	FALSE	110	83.3333	14	11	21.1	154	4.2	0.5	7.42	149	21	21	709.524
1596	12	1	91	M	55	18.2	Renal	20	0	2	55	FALSE	FALSE	178	139.333	20	15	7.8	117	5.9	0.4	7.38	122	33	21	580.952
1598	14	-1	52	M	77	26.6	NeurologicoPsiquiatrico	6	1	0	41	FALSE	FALSE	144	111.333	23	15	8.7	191	0.8	0.6	7.41	84	36	21	400
1599	11	-4	95	F	42	14.5	NeurologicoPsiquiatrico	5	1	7	69	FALSE	FALSE	162	128	23	9	6.8	97	1.1	0.6	7.42	185	34	30	616.667
1603	4	-4	63	F	73	27.5	NeurologicoPsiquiatrico	74	1	2	42	TRUE	FALSE	156	113.333	16	6	14	206	1.3	1.1	7.59	96	24	30	320
1604	16	0	86	F	72	30.4	Pneumo	11	1	0	52	FALSE	FALSE	115	76.3333	19	15	11	168	0.9	0.6	7.41	221	29	33	669.697
1606	14	1	93	M	51	21.2	NeurologicoPsiquiatrico	5	0	1	60	FALSE	FALSE	177	121	26	10	8.1	209	2.3	0.7	7.42	100	33	30	333.333
1607	16	0	90	M	80	27	Gastrintestinal	5	1	0	49	FALSE	FALSE	179	104.333	12	15	8.9	356	1.6	0.6	NA	NA	NA	21	NA
1608	16	1	86	M	48	22.8	Infeccao	18	1	4	58	TRUE	FALSE	167	108.333	20	15	6.5	228	1.1	0.6	7.54	138	27	40	345
1610	16	0	68	M	71	28.4	Pneumo	5	1	1	38	FALSE	FALSE	173	121.667	26	15	12.9	334	0.6	NA	7.46	66	46	28	235.714
1611	16	0	91	F	75	24.8	Infeccao	1	1	2	52	FALSE	FALSE	162	100.667	23	15	9.1	186	1.1	0.7	7.52	137	36	100	137
1614	5	-5	26	M	83	27.4	NeurologicoPsiquiatrico	5	0	0	60	TRUE	TRUE	169	120.333	18	3	7.6	221	2.8	0.4	7.35	183	36	60	305
1615	16	0	60	F	75	27.9	Hematologico	6	1	0	35	FALSE	FALSE	141	100.333	17	15	15.7	291	0.5	1.3	7.52	117	33	NA	NA
1617	16	0	54	F	38.1	18.1	Infeccao	3	1	0	62	FALSE	FALSE	108	86	23	15	21.4	69	0.1	3.4	7.51	84	28	21	400
1620	16	-1	22	F	108	35.3	NeurologicoPsiquiatrico	3	1	0	38	FALSE	FALSE	193	133.667	16	15	11.4	257	0.6	0.4	NA	NA	NA	25	NA
1621	16	0	23	F	115	35.9	NeurologicoPsiquiatrico	2	1	0	32	FALSE	FALSE	106	82	20	15	12.1	229	0.8	0.4	NA	NA	NA	21	NA
1622	16	0	60	M	65	22.5	Renal	35	1	2	41	FALSE	FALSE	178	124.667	14	15	10.4	294	16.9	0.5	7.45	115	27	21	547.619
1625	13	-1	75	M	64	25.6	Infeccao	15	1	1	51	FALSE	FALSE	131	84.3333	20	15	28.1	204	1.1	1.7	7.48	77	31	NA	NA
1626	16	0	77	F	65.6	29.5	Infeccao	3	1	3	47	FALSE	FALSE	127	93.6667	28	15	8	216	0.9	0.4	7.53	65	30	21	309.524
1628	11	-3	80	M	65	22.5	Gastrintestinal	3	0	1	69	TRUE	TRUE	111	91	22	6	13.3	326	0.9	0.8	7.42	91	16	21	433.333
1629	16	0	70	F	73.2	28.6	NeurologicoPsiquiatrico	4	1	0	38	FALSE	FALSE	148	108	15	15	NA	NA	NA	NA	NA	NA	NA	NA	NA
1630	16	0	59	M	87	27.8	Cardiovascular	4	1	1	34	FALSE	FALSE	156	126.667	23	15	7.7	210	1.1	1.6	7.42	89	22	28	317.857
1635	16	0	89	M	47	16.9	Onco	3	0	6	53	FALSE	FALSE	130	94	24	14	5.7	477	1.1	NA	NA	NA	NA	NA	NA
1637	16	0	70	F	83	32.4	Cardiovascular	2	1	0	42	FALSE	FALSE	158	109.333	28	15	9.9	244	0.7	0.8	7.54	71	33	21	338.095
1638	16	0	77	F	100	42.2	Infeccao	9	1	3	48	FALSE	FALSE	128	86	25	15	16.4	368	1.6	0.7	7.3	65	40	21	309.524
1640	16	-1	78	F	88	35.3	Infeccao	3	1	4	56	FALSE	FALSE	107	79.6667	34	14	29.8	482	NA	NA	NA	NA	NA	28	NA
1641	16	0	78	F	80	31.2	EndocrinoMetabolico	9	1	2	48	FALSE	FALSE	128	92	18	15	22.5	326	1.4	NA	7.38	107	27	21	509.524
1642	16	0	78	F	80	35.6	Infeccao	6	1	3	63	FALSE	FALSE	121	87.6667	18	15	22.9	662	2.6	0.2	7.22	125	35	28	446.429
1643	16	0	78	F	80	35.6	Infeccao	10	1	1	51	FALSE	FALSE	104	86.6667	20	15	21.6	553	1.7	NA	7.35	64	31	21	304.762
1644	16	0	78	F	80	35.6	EndocrinoMetabolico	4	1	1	46	FALSE	FALSE	92	68	18	15	25.1	304	1.9	0.3	7.29	72	28	21	342.857
1645	16	0	77	F	90	37.9	EndocrinoMetabolico	11	1	2	48	FALSE	FALSE	140	108	19	15	19.6	283	1.4	0.8	7.31	72	41	21	342.857
1649	14	0	100	M	72.9	24.4	Infeccao	14	0	0	51	FALSE	FALSE	129	89.6667	21	15	7.3	185	1	1.5	7.5	156	39	30	520
1651	11	-4	79	F	59.6	26.5	Pneumo	7	1	4	47	FALSE	FALSE	116	92.6667	12	7	12.5	310	0.4	0.6	7.5	154	26	30	513.333
1656	15	0	92	F	56	26.6	Cardiovascular	8	1	1	49	FALSE	FALSE	149	99.6667	22	15	12.1	192	1	1	7.4	87	42	28	310.714
1657	16	-2	93	F	58.3	27.4	Infeccao	10	1	2	76	TRUE	FALSE	108	64	27	14	9.7	152	1.3	1.2	7.15	166	46	100	166
1658	16	0	93	F	58.33	27.4	Cardiovascular	24	1	4	52	FALSE	FALSE	108	85.3333	19	15	6.6	211	1.5	0.5	7.5	132	30	28	471.429
1661	16	0	48	M	98	28.6	Infeccao	2	1	2	42	FALSE	FALSE	150	110	16	15	13.2	175	9.4	0.6	7.28	79	39	21	376.19
1662	16	0	62	M	72	26.1	Gastrintestinal	5	1	2	44	FALSE	FALSE	104	72.6667	19	15	10.6	175	0.9	1.4	7.37	164	27	21	780.952
1663	16	0	62	F	65.6	25.9	NeurologicoPsiquiatrico	3	1	3	42	FALSE	FALSE	136	84.6667	19	15	15.3	216	0.5	0.3	NA	NA	NA	21	NA
1666	15	0	91	F	61.9	26.8	Infeccao	7	1	1	54	FALSE	FALSE	125	95	22	11	10.9	270	0.5	0.4	7.5	86	28	50	172
1667	16	0	75	M	56	20.3	NeurologicoPsiquiatrico	3	1	1	54	FALSE	FALSE	97	67	18	15	5.9	75	0.9	NA	NA	NA	NA	NA	NA
1668	16	0	76	M	62	21.2	Infeccao	4	1	3	60	FALSE	FALSE	127	83	24	15	6.4	70	0.9	0.8	NA	NA	NA	21	NA
1669	16	0	84	F	41	18.7	Pneumo	51	0	1	56	FALSE	FALSE	151	121.667	26	15	12.8	210	0.8	NA	7.46	180	35	28	642.857
1670	14	-2	54	F	85	31.2	TraumaNaoCirurgico	6	1	0	25	FALSE	FALSE	113	80.3333	18	13	12	389	0.5	0.8	7.67	158	32	24	658.333
1671	12	-1	53	F	50	19.1	Infeccao	1	0	1	71	TRUE	TRUE	97	70.3333	26	14	1.1	100	2.7	1.5	7.42	246	22	25	984
1672	16	0	53	F	50	19.1	NeurologicoPsiquiatrico	8	1	1	36	FALSE	FALSE	171	124.333	18	15	4.1	117	1.9	0.3	7.45	107	33	21	509.524
1674	16	0	81	F	41	18.7	NeurologicoPsiquiatrico	6	1	1	54	FALSE	FALSE	212	131.333	20	15	4.7	183	0.6	0.6	NA	NA	NA	21	NA
1676	16	0	58	M	52	18	Gastrintestinal	5	1	3	45	FALSE	FALSE	113	89	18	15	3.7	76	0.6	1.3	7.45	116	34	NA	NA
1678	7	-5	58	M	67	22.9	NeurologicoPsiquiatrico	2	1	0	49	TRUE	FALSE	108	70	18	15	20.5	373	0.2	0.6	7.54	145	23	40	362.5
1680	4	-5	60	M	68.5	25.8	NeurologicoPsiquiatrico	21	0	2	54	TRUE	FALSE	147	98.3333	19	6	12.7	230	3.3	1.2	7.41	62	49	50	124
1683	16	0	91	M	58.69	17.9	NeurologicoPsiquiatrico	6	1	1	53	FALSE	FALSE	153	115	28	15	11.7	195	0.6	2.5	7.38	150	45	30	500
1685	16	0	66	M	63	20.8	Renal	90	1	1	53	FALSE	FALSE	178	117.333	18	15	8.2	187	11	0.5	7.29	112	37	21	533.333
1687	16	-1	84	F	48	21.6	Infeccao	6	1	1	71	FALSE	FALSE	140	94.6667	26	15	8.9	128	0.3	0.4	7.35	164	65	28	585.714
1692	16	0	82	F	66	24.2	Cardiovascular	4	1	1	50	FALSE	FALSE	117	89	24	15	6.7	177	0.9	NA	7.4	111	35	25	444
1693	16	0	83	F	65	23.9	Cardiovascular	5	1	2	49	FALSE	FALSE	130	95.3333	26	15	6.9	179	1.5	0.6	7.29	211	33	32	659.375
1695	14	-1	79	M	78	29	Infeccao	4	1	2	44	FALSE	FALSE	168	132	22	13	10.6	216	1.1	0.8	7.4	70	36	21	333.333
1699	16	0	89	M	69	28.7	NeurologicoPsiquiatrico	3	1	0	50	FALSE	FALSE	110	65.3333	20	15	5.1	312	0.7	NA	NA	NA	NA	NA	NA
1701	16	0	34	F	65	21.7	EndocrinoMetabolico	4	1	0	32	FALSE	FALSE	108	102.667	18	15	NA	NA	NA	0.7	7.35	96	33	21	457.143
1703	16	0	62	M	100	32.7	NeurologicoPsiquiatrico	3	1	1	43	FALSE	FALSE	118	108.667	19	15	5.9	194	1.1	0.6	7.43	97	32	21	461.905
1704	16	0	59	M	84	27.4	NeurologicoPsiquiatrico	4	1	2	36	FALSE	FALSE	137	96.3333	16	15	6.4	173	0.8	0.2	7.51	172	30	24	716.667
1706	16	0	92	M	45	20.3	NeurologicoPsiquiatrico	4	1	2	61	FALSE	FALSE	150	104	20	15	4.5	81	0.6	NA	7.67	192	28	25	768
1707	16	0	68	M	64	21.6	Gastrintestinal	4	1	0	46	FALSE	FALSE	97	73	20	15	9.8	224	0.6	0.5	7.36	35	44	21	166.667
1709	12	1	81	F	60.8	24.4	Infeccao	13	1	2	51	FALSE	FALSE	150	114.667	20	14	16.3	343	1.9	0.5	7.48	117	22	21	557.143
1712	14	-1	57	F	74	28.9	NeurologicoPsiquiatrico	6	0	6	44	FALSE	FALSE	98	74.6667	18	15	NA	NA	NA	0.6	NA	NA	NA	NA	NA
1714	16	0	28	M	92	28.4	Gastrintestinal	1	1	0	29	FALSE	FALSE	125	91.6667	19	15	7.2	244	1	0.8	NA	NA	NA	21	NA
1715	16	1	78	F	73.5	26.7	Infeccao	10	1	6	71	TRUE	TRUE	87	63	22	15	10.1	414	7.2	0.4	7.34	172	12	21	819.048
1717	16	0	78	F	77.4	28.1	Gastrintestinal	3	1	0	54	TRUE	FALSE	178	136.667	19	15	13.5	396	1.1	1	7.44	76	38	21	361.905
1722	16	0	42	F	78	26.4	Cardiovascular	3	1	0	36	FALSE	FALSE	151	111.667	20	15	NA	NA	NA	NA	7.47	118	19	21	561.905
1725	2	-4	83	M	80	27	Infeccao	4	1	5	76	TRUE	FALSE	161	91	20	4	12.3	217	1.2	0.6	7.43	149	33	40	372.5
1726	16	0	83	M	80	27.7	Infeccao	4	1	4	55	FALSE	FALSE	104	69.3333	20	15	12.2	254	0.9	0.5	7.47	60	38	21	285.714
1727	16	0	77	M	68	22.7	Infeccao	7	0	0	48	FALSE	FALSE	108	58	18	15	16.2	141	0.8	3.8	7.35	88	30	21	419.048
1728	16	0	87	F	75	29.7	Cardiovascular	1	0	8	61	TRUE	TRUE	100	70.6667	24	15	NA	NA	NA	NA	7.43	69	31	30	230
1734	15	0	73	M	76	26	NeurologicoPsiquiatrico	4	1	1	44	FALSE	FALSE	184	125.333	20	15	9.7	149	1	NA	NA	NA	NA	21	NA
1735	15	0	86	M	62	21	Gastrintestinal	6	1	0	66	FALSE	TRUE	88	75.3333	22	11	32.9	181	3.1	NA	7.42	145	21	28	517.857
1737	16	0	36	M	72	23.2	Cardiovascular	2	1	0	34	FALSE	FALSE	136	106	20	15	8	53	0.7	1.1	7.52	113	28	21	538.095
1739	0	-5	64	F	61	23	Cardiovascular	2	0	0	61	TRUE	TRUE	NA	NA	18	6	12.7	184	0.9	1	7.39	130	32	25	520
1744	16	0	85	F	65	25.4	Pneumo	8	1	3	55	FALSE	FALSE	141	94.3333	22	15	7.7	390	0.5	0.3	7.47	80	37	28	285.714
1745	16	0	79	M	90	33.5	Cardiovascular	15	1	3	48	FALSE	FALSE	163	117	18	15	6.5	135	1.7	0.7	7.41	88	43	28	314.286
1748	13	-1	78	F	61	25.1	NeurologicoPsiquiatrico	23	1	3	40	FALSE	FALSE	152	93.3333	33	14	18.8	275	0.7	NA	7.31	80	37	21	380.952
1751	12	-1	79	F	74	27.5	NeurologicoPsiquiatrico	9	1	3	57	FALSE	FALSE	151	103	20	12	13	235	0.6	1.3	7.47	157	31	50	314
1755	16	0	36	F	79	28.3	Gastrintestinal	4	1	0	27	FALSE	FALSE	124	84.6667	18	15	10.7	358	0.6	0.6	7.46	118	27	21	561.905
1756	14	-1	78	M	49	18.4	Onco	7	1	2	59	FALSE	FALSE	138	99.3333	18	15	15.3	381	0.5	0.6	7.39	65	27	30	216.667
1757	16	0	22	F	52	19.1	Outra	1	1	0	29	FALSE	FALSE	120	80	17	15	8.3	224	NA	NA	NA	NA	NA	NA	NA
1758	16	0	55	F	54	22.5	NeurologicoPsiquiatrico	4	1	2	37	FALSE	FALSE	102	86	20	15	4.9	276	0.8	NA	7.38	126	39	21	600
1762	14	0	78	M	66	24	NeurologicoPsiquiatrico	1	1	3	52	FALSE	FALSE	147	95	18	11	15.1	177	0.6	0.6	NA	NA	NA	21	NA
1763	12	-4	79	M	44.5	17	NeurologicoPsiquiatrico	14	0	2	47	FALSE	FALSE	154	104	21	9	19.5	494	0.3	0.5	7.51	65	30	21	309.524
1764	15	0	40	M	72	24.9	NeurologicoPsiquiatrico	3	1	2	30	FALSE	FALSE	125	100.333	11	15	5.8	236	0.9	0.6	NA	NA	NA	21	NA
1765	16	0	41	M	70	23.4	NeurologicoPsiquiatrico	3	1	2	32	FALSE	FALSE	127	100.333	20	15	12.3	217	0.8	NA	NA	NA	NA	NA	NA
1766	16	0	71	F	47	22.4	NeurologicoPsiquiatrico	3	1	0	49	FALSE	FALSE	170	142	20	15	5.5	180	0.9	1.3	7.47	69	38	21	328.571
1768	16	0	70	M	85	29.8	NeurologicoPsiquiatrico	1	1	0	42	FALSE	FALSE	140	100	16	15	NA	NA	0.9	NA	NA	NA	NA	21	NA
1770	15	1	92	F	36.6	16.5	Cardiovascular	15	1	0	51	FALSE	FALSE	144	102.667	20	15	19	116	0.9	2.1	7.53	81	23	21	385.714
1771	16	0	92	M	58	23.5	Gastrintestinal	5	1	2	49	FALSE	FALSE	132	89.3333	19	15	14.3	211	0.6	1.3	7.51	85	28	21	404.762
1772	13	-2	88	F	44.7	19.9	NeurologicoPsiquiatrico	3	1	1	53	FALSE	FALSE	189	119.667	20	12	8.7	186	0.5	0.8	7.48	144	30	24	600
1774	16	0	70	F	90	31.5	Cardiovascular	2	1	0	42	FALSE	FALSE	173	118.333	19	15	6.4	211	0.8	NA	NA	NA	NA	21	NA
1775	16	0	55	F	56	19.6	Onco	6	1	2	55	FALSE	FALSE	104	74.6667	19	15	0.7	80	0.8	1	7.46	113	38	27	418.519
1777	16	0	88	F	80	29.7	Gastrintestinal	2	1	1	56	FALSE	FALSE	107	70.3333	18	15	11.7	242	0.6	0.6	7.55	68	23	21	323.81
1778	16	0	89	F	70	27.3	Infeccao	2	1	1	52	FALSE	FALSE	178	144	16	15	4.3	180	0.8	0.7	7.5	58	34	21	276.19
1779	16	-1	33	M	89	28.1	NeurologicoPsiquiatrico	3	1	0	20	FALSE	FALSE	129	113	15	15	6.7	238	0.6	NA	NA	NA	NA	21	NA
1781	16	0	82	F	82	33.7	NeurologicoPsiquiatrico	5	1	1	54	FALSE	FALSE	138	94.6667	22	15	6.8	196	1.1	NA	NA	NA	NA	21	NA
1785	16	0	90	F	45.9	22.8	Infeccao	11	1	0	54	FALSE	FALSE	153	101.667	28	15	14.2	145	1.2	NA	7.42	80	36	25	320
1786	16	0	51	M	75	25.4	Gastrintestinal	5	1	1	42	FALSE	FALSE	100	71.3333	14	15	2	91	0.7	1	NA	NA	NA	21	NA
1787	16	0	50	M	90	30.8	Gastrintestinal	4	1	0	42	FALSE	FALSE	119	78.3333	19	15	1.5	33	0.7	1.5	7.46	88	27	NA	NA
1788	13	2	85	M	82	26.5	Gastrintestinal	3	0	1	74	TRUE	FALSE	160	146.667	20	10	7.4	183	3.7	0.5	7.31	63	32	27	233.333
1790	16	0	89	F	48	22.8	Infeccao	5	1	2	52	FALSE	FALSE	138	86.6667	20	15	2.4	172	1	0.5	7.48	58	33	21	276.19
1792	16	0	26	F	95	35.3	Cardiovascular	4	1	0	32	FALSE	FALSE	119	87.6667	19	15	11.3	271	0.6	NA	7.47	114	31	21	542.857
1793	9	-4	86	F	65	31.3	Pneumo	16	1	2	53	TRUE	FALSE	126	62	20	15	21.1	407	0.7	0.7	7.38	68	41	NA	NA
1795	16	0	85	F	58.9	24.5	NeurologicoPsiquiatrico	4	1	3	49	FALSE	FALSE	157	85.6667	16	15	9.6	251	1.8	0.4	7.43	70	41	21	333.333
1796	16	0	91	F	63	21.3	Infeccao	11	0	0	47	FALSE	FALSE	137	93	40	15	11.7	324	0.8	0.9	7.38	78	32	100	78
1797	16	0	73	F	75	34.2	Pneumo	15	1	1	51	FALSE	FALSE	195	125	20	15	17.8	192	0.8	1.2	7.55	58	43	21	276.19
1799	16	0	20	F	57.1	20	AlergiaAutoimuneEReumato	2	0	1	55	TRUE	TRUE	114	78	18	15	5	87	1.6	2.6	7.36	137	26	30	456.667
1802	16	0	77	F	45	23	NeurologicoPsiquiatrico	13	1	3	44	FALSE	FALSE	148	106	14	15	5.7	390	0.5	0.5	NA	NA	NA	21	NA
1803	16	0	76	F	49	21.2	Cardiovascular	2	1	3	46	FALSE	FALSE	164	117.333	16	15	4.4	246	0.5	0.6	7.47	84	38	NA	NA
1805	16	0	76	F	44	21.2	Outra	6	1	3	44	FALSE	FALSE	134	92.6667	15	15	NA	NA	NA	NA	NA	NA	NA	NA	NA
1806	16	-1	85	F	54	21.6	Infeccao	16	0	3	62	FALSE	FALSE	157	99.6667	21	11	14.3	364	0.9	0.6	7.44	155	34	28	553.571
1807	13	-2	99	M	67.4	27.7	Infeccao	2	1	1	59	FALSE	FALSE	91	73.6667	23	12	18.3	152	1.7	0.7	7.45	93	27	21	442.857
1808	16	0	75	M	55	22	Gastrintestinal	3	1	1	49	FALSE	FALSE	110	90	22	15	11.1	164	0.9	NA	NA	NA	NA	21	NA
1809	16	0	75	F	31.5	12.9	Renal	1	0	1	59	TRUE	TRUE	125	84.3333	36	14	15.6	85	6	0.3	7.45	73	26	28	260.714
1810	16	0	83	M	75	29.3	Infeccao	3	1	1	55	FALSE	FALSE	145	113	19	15	18.3	117	1.2	2.7	NA	NA	NA	21	NA
1811	16	0	69	M	71	25.2	Cardiovascular	1	1	0	38	FALSE	FALSE	130	90	16	15	8	195	0.8	NA	NA	NA	NA	21	NA
1812	16	1	41	M	96	29.6	Infeccao	6	1	1	42	FALSE	FALSE	140	109.333	22	15	12.2	180	0.8	0.9	7.47	81	32	21	385.714
1813	16	0	89	F	52	23.7	Cardiovascular	12	1	0	62	FALSE	FALSE	144	102.667	13	15	26.7	152	1.3	0.6	7.41	88	38	21	419.048
1816	16	0	82	F	70	30.3	NeurologicoPsiquiatrico	3	1	7	71	FALSE	FALSE	200	130	18	15	8.3	163	0.8	NA	7.52	55	29	21	261.905
1817	16	0	39	M	70	23.1	Infeccao	2	1	0	34	FALSE	FALSE	78	60.6667	20	15	20.8	197	0.5	0.7	7.38	90	34	21	428.571
1818	16	0	65	M	64	21.9	Infeccao	3	1	5	48	FALSE	FALSE	190	124	20	14	28.7	450	7.5	0.4	7.4	108	30	21	514.286
1821	12	NA	65	M	60.1	21.3	NeurologicoPsiquiatrico	6	1	5	50	FALSE	FALSE	178	135.333	20	13	14.4	267	7.3	NA	7.37	114	37	21	542.857
1822	16	0	65	M	65	22.2	Renal	1	1	5	46	FALSE	FALSE	161	133.667	20	15	9.2	169	9.5	NA	7.38	111	34	21	528.571
1823	16	1	65	M	65	22.2	NeurologicoPsiquiatrico	10	1	4	54	FALSE	FALSE	197	133	21	14	9.3	406	11.1	0.5	7.41	60	28	32	187.5
1824	16	0	63	F	92	34.6	NeurologicoPsiquiatrico	6	1	2	36	FALSE	FALSE	150	110	20	13	9.8	239	0.7	0.2	7.38	82	45	NA	NA
1825	14	-1	49	M	85	25.4	EndocrinoMetabolico	17	0	2	38	FALSE	FALSE	135	96.3333	24	15	12.1	699	0.2	NA	7.53	94	17	NA	NA
1826	16	0	85	F	72	28.1	Infeccao	2	1	0	54	FALSE	FALSE	180	94	18	15	NA	NA	NA	NA	NA	NA	NA	NA	NA
1827	16	0	23	F	57	20.9	Outra	3	1	0	36	FALSE	FALSE	96	70	23	11	8.1	270	0.5	NA	7.4	106	40	21	504.762
1828	16	0	62	F	74	28.2	TraumaNaoCirurgico	4	1	0	38	FALSE	FALSE	120	80	18	15	NA	NA	NA	NA	NA	NA	NA	NA	NA
1829	8	-4	77	M	57	20.2	Infeccao	6	1	3	57	TRUE	FALSE	124	92	18	8	11.9	327	0.5	1	7.41	103	34	30	343.333
1833	16	0	65	M	90	31.9	Infeccao	4	1	0	45	FALSE	FALSE	137	111	15	15	16.7	177	0.7	1.4	7.45	78	32	21	371.429
1834	14	0	33	F	78	30.9	Cardiovascular	4	1	0	46	FALSE	FALSE	114	89.3333	27	15	22.3	341	0.6	1.1	7.42	165	26	NA	NA
1835	16	0	87	F	63.47	25.1	Cardiovascular	8	1	3	50	FALSE	FALSE	160	127.333	18	15	10.6	149	0.5	1.1	7.5	89	34	21	423.81
1836	16	0	49	M	93	31.1	Cardiovascular	1	1	0	34	FALSE	FALSE	119	93.6667	20	15	7.9	244	1.2	0.9	NA	NA	NA	21	NA
1840	14	1	80	M	80	24.7	Infeccao	16	0	0	55	FALSE	FALSE	102	77.3333	22	15	14.8	512	1	0.5	7.29	137	40	50	274
1841	16	0	70	M	68.8	21.5	AlergiaAutoimuneEReumato	4	1	0	49	FALSE	FALSE	127	98.3333	21	15	5.2	147	0.9	0.5	7.45	88	35	25	352
1842	16	0	92	F	53	19.5	Gastrintestinal	2	1	0	51	FALSE	FALSE	124	86	18	15	6.6	298	1.2	0.4	7.46	138	27	NA	NA
1843	16	0	79	F	60	22.6	NeurologicoPsiquiatrico	2	1	1	39	FALSE	FALSE	133	87.6667	19	15	12.4	556	0.7	0.5	7.46	84	37	21	400
1844	16	0	74	M	79	24.1	Infeccao	5	1	0	49	FALSE	FALSE	142	96.6667	24	15	17.2	172	0.6	1.2	7.46	84	29	25	336
1846	16	0	21	M	81	25	Gastrintestinal	2	1	0	29	FALSE	FALSE	130	110	20	15	13	152	0.8	NA	NA	NA	NA	NA	NA
1848	9	-4	61	M	82	27.7	NeurologicoPsiquiatrico	5	1	3	74	TRUE	FALSE	108	84	20	10	6.6	108	1.4	3.8	7.46	172	22	30	573.333
1850	15	-1	61	M	78	26.4	Infeccao	9	0	2	72	TRUE	FALSE	113	68.3333	30	13	29.5	116	4	3	7.3	111	28	25	444
1851	16	0	60	M	119	40.2	AnexosTGI	7	1	0	57	FALSE	FALSE	140	100	20	15	6.4	84	2.7	4	7.51	74	37	21	352.381
1852	16	0	61	M	82	27.7	Gastrintestinal	7	1	3	49	FALSE	FALSE	106	74.6667	18	15	8.6	120	0.8	3.3	NA	NA	NA	21	NA
1853	16	0	97	F	55	24.1	NeurologicoPsiquiatrico	4	1	0	47	FALSE	FALSE	186	130	22	15	6.4	172	0.7	NA	NA	NA	NA	21	NA
1856	16	0	86	M	58	24.5	NeurologicoPsiquiatrico	6	1	2	50	FALSE	FALSE	142	95.3333	20	15	11.2	320	0.6	0.9	7.4	78	34	21	371.429
1857	16	0	71	F	63	26.2	Outra	2	1	0	42	FALSE	FALSE	135	91	24	15	NA	NA	NA	NA	NA	NA	NA	NA	NA
1859	16	0	57	F	69	27	Cardiovascular	1	1	0	29	FALSE	FALSE	147	105.667	16	15	9	223	0.8	NA	NA	NA	NA	21	NA
1862	16	0	65	F	72	28.8	NeurologicoPsiquiatrico	6	1	0	40	FALSE	FALSE	225	158.333	18	15	12.2	310	0.7	NA	NA	NA	NA	21	NA
1863	15	2	83	F	51	22.7	Infeccao	6	1	1	58	FALSE	FALSE	150	115.333	30	12	21.8	242	1.1	0.5	7.55	60	29	21	285.714
1865	16	0	86	F	55	26.5	Cardiovascular	2	1	3	42	FALSE	FALSE	193	136.333	20	15	9.2	294	0.2	1.1	NA	NA	NA	21	NA
1867	16	0	78	F	46	19.1	Infeccao	16	0	0	52	FALSE	FALSE	130	110	21	15	9.5	244	6.1	1	7.36	100	20	21	476.19
1868	16	0	88	F	63	24.6	AnexosTGI	10	0	1	47	FALSE	FALSE	130	78	20	15	NA	NA	0.1	1	7.34	83	28	21	395.238
1869	16	-1	91	F	65.2	29	Gastrintestinal	3	1	1	47	FALSE	FALSE	141	81	20	14	15.3	312	1	NA	NA	NA	NA	30	NA
1870	16	2	90	F	55	25.8	Gastrintestinal	6	1	1	47	FALSE	FALSE	193	122.333	19	14	NA	NA	NA	NA	NA	NA	NA	NA	NA
1871	16	0	74	F	73	25.9	Cardiovascular	2	1	0	45	FALSE	FALSE	81	68.3333	18	15	7.1	221	0.8	NA	NA	NA	NA	21	NA
1876	16	0	72	M	58	22.1	Infeccao	4	1	4	50	FALSE	FALSE	178	140.667	19	15	5.8	189	0.9	11.8	NA	NA	NA	21	NA
1877	16	0	82	F	63	28	Pneumo	4	1	2	47	FALSE	FALSE	178	112	27	15	10.1	295	0.9	0.6	7.45	79	38	NA	NA
1878	16	0	78	F	112	51.1	Gastrintestinal	5	1	1	55	FALSE	FALSE	156	97.3333	21	13	15.2	218	1.1	0.6	7.4	50	47	21	238.095
1879	16	0	64	F	77	26.6	Onco	10	1	2	41	FALSE	FALSE	135	93.6667	18	15	8.2	686	0.6	NA	NA	NA	NA	NA	NA
1882	16	0	75	M	77	28.3	Hematologico	3	1	1	64	FALSE	FALSE	104	72	20	15	19.9	158	1	8.6	NA	NA	NA	21	NA
1884	16	0	59	F	83	28.7	Pneumo	4	1	3	43	FALSE	FALSE	144	99.3333	19	15	430.6	149	1.5	0.7	NA	NA	NA	21	NA
1885	16	0	89	F	58	23.8	Cardiovascular	6	1	0	64	FALSE	FALSE	83	66.3333	22	15	10.4	172	1	1.2	7.43	84	53	60	140
1886	16	0	88	F	58	25.8	Pneumo	4	1	0	49	FALSE	FALSE	172	140.667	18	15	8.6	156	1.3	NA	NA	NA	NA	21	NA
1887	12	-2	98	M	37	16.7	Pneumo	1	0	1	54	FALSE	FALSE	110	72.6667	25	7	25.8	383	0.3	NA	7.44	122	40	100	122
1889	16	0	89	F	50	20.8	Infeccao	4	1	3	55	FALSE	FALSE	97	61.6667	18	15	15.8	395	1.1	0.2	7.45	101	23	21	480.952
1895	7	-3	94	M	59.6	23	Gastrintestinal	4	1	3	72	TRUE	FALSE	93	69	20	4	11.3	311	1	0.2	7.32	144	49	40	360
1897	16	0	53	F	38	15.2	Infeccao	32	1	6	58	FALSE	FALSE	92	76.6667	24	15	5.4	8	0.7	0.5	7.49	74	35	30	246.667
1898	16	0	86	F	50	17.3	NeurologicoPsiquiatrico	3	1	1	49	FALSE	FALSE	156	115.333	20	15	5.3	175	1.1	NA	NA	NA	NA	NA	NA
1900	16	0	69	F	85	26.5	Pneumo	1	1	0	44	FALSE	FALSE	162	116.667	16	15	13.5	350	0.1	0.5	NA	NA	NA	NA	NA
1901	16	0	50	M	107	33.4	NeurologicoPsiquiatrico	4	1	0	34	FALSE	FALSE	178	150.667	20	15	9.1	256	0.7	NA	NA	NA	NA	21	NA
1902	9	2	72	F	80	38.6	NeurologicoPsiquiatrico	3	1	0	61	FALSE	FALSE	178	132.667	19	4	7.4	200	0.5	NA	7.31	162	52	NA	NA
1904	13	0	78	F	65	26	NeurologicoPsiquiatrico	21	1	0	52	FALSE	FALSE	112	99.3333	20	15	7.7	251	0.7	NA	NA	NA	NA	21	NA
1905	16	0	58	F	48	20	Outra	3	1	2	42	FALSE	FALSE	198	128	13	15	6.2	129	9.5	NA	NA	NA	NA	NA	NA
1906	16	0	69	F	24	10.1	Outra	8	0	1	54	FALSE	FALSE	97	77	10	11	10.9	278	0.3	NA	NA	NA	NA	NA	NA
1907	16	0	62	M	70	23.7	TraumaNaoCirurgico	8	1	0	40	FALSE	FALSE	155	111	19	15	6.8	238	0.5	0.6	7.49	59	35	21	280.952
1909	13	0	95	F	48	19.7	Infeccao	13	1	6	64	FALSE	FALSE	132	101.333	21	12	NA	NA	NA	NA	NA	NA	NA	50	NA
1910	15	-1	90	M	66	23.7	Infeccao	14	0	4	71	FALSE	FALSE	101	72.3333	26	14	12.8	184	2.7	1.2	7.44	77	34	25	308
1911	16	0	71	M	59	21.7	Cardiovascular	4	1	0	42	FALSE	FALSE	164	129.333	24	15	14	228	1	0.8	7.42	63	37	28	225
1912	16	0	53	M	72	25.5	Infeccao	2	1	7	36	FALSE	FALSE	132	98.6667	20	15	6.1	168	1.4	NA	7.46	91	36	21	433.333
1913	16	0	61	F	87	34.9	Cardiovascular	3	1	1	38	FALSE	FALSE	171	123.667	14	15	8.4	283	0.6	0.8	NA	NA	NA	NA	NA
1915	16	-1	87	M	46	16.5	Pneumo	2	0	2	58	FALSE	FALSE	100	68.6667	22	13	4.5	221	0.3	NA	NA	NA	NA	30	NA
1917	16	0	41	M	63	21	Cardiovascular	2	1	0	37	FALSE	FALSE	115	79.6667	15	15	9.5	234	0.9	1.4	NA	NA	NA	21	NA
1918	13	-2	64	M	72.5	23.9	NeurologicoPsiquiatrico	12	0	6	60	FALSE	FALSE	127	89.6667	19	11	16.5	399	0.8	5.5	NA	NA	NA	21	NA
1922	16	0	63	F	55	22.9	Cardiovascular	4	1	0	38	FALSE	FALSE	145	101.667	18	15	6.2	194	0.8	NA	7.45	92	30	21	438.095
1926	16	1	91	M	68	23.5	Infeccao	6	1	2	49	FALSE	FALSE	169	115.667	18	15	8.2	551	1	0.6	7.45	106	32	21	504.762
1927	16	0	31	F	55	21	Onco	8	1	2	42	FALSE	FALSE	174	138	16	15	11.4	343	1.2	0.5	NA	NA	NA	NA	NA
1929	16	0	47	M	71	24	EndocrinoMetabolico	8	1	3	43	FALSE	FALSE	111	96.3333	16	15	20.6	257	0.6	4.2	7.33	63	44	21	300
1931	16	0	66	F	75	27.5	Gastrintestinal	5	1	1	40	FALSE	FALSE	174	128.667	20	15	7.2	190	0.5	0.3	NA	NA	NA	NA	NA
1932	16	0	66	F	75	27.5	Gastrintestinal	7	1	1	38	FALSE	FALSE	132	96	19	15	7.9	183	0.6	0.4	7.44	80	37	21	380.952
1933	16	0	91	F	60	22.9	Pneumo	2	1	0	47	FALSE	FALSE	164	112	16	15	9.1	234	NA	0.7	NA	NA	NA	NA	NA
1934	13	0	81	F	60	23.1	Infeccao	16	1	7	58	FALSE	FALSE	128	89.3333	23	15	24	255	0.8	0.5	7.44	56	35	25	224
1935	16	0	65	F	54	23.4	Cardiovascular	7	1	0	41	FALSE	FALSE	115	74.3333	12	15	12.3	142	0.8	1	NA	NA	NA	21	NA
1936	16	1	87	F	48	19.7	Cardiovascular	6	1	0	42	FALSE	FALSE	222	168.667	18	15	11.6	172	0.3	1.8	NA	NA	NA	21	NA
1938	15	0	93	F	50	20.8	NeurologicoPsiquiatrico	15	0	1	47	FALSE	FALSE	191	122.333	22	13	9.5	239	0.7	NA	7.43	90	29	21	428.571
1940	16	0	78	F	55	22	Cardiovascular	4	1	0	44	FALSE	FALSE	230	183.333	25	15	10.2	237	0.7	NA	7.22	119	57	100	119
1941	16	0	78	F	55	22	Cardiovascular	3	1	1	44	FALSE	FALSE	185	147	21	15	18.7	209	0.7	NA	7.38	110	39	28	392.857
1945	16	0	67	M	78	26.4	Renal	14	1	3	46	FALSE	FALSE	200	130.667	21	15	5.2	230	5.6	0.4	7.46	99	28	21	471.429
1946	16	3	64	M	74	26.5	NeurologicoPsiquiatrico	4	1	1	42	FALSE	FALSE	122	92	19	15	NA	NA	NA	NA	NA	NA	NA	NA	NA
1947	13	0	62	M	130	40.1	NeurologicoPsiquiatrico	1	1	1	38	FALSE	FALSE	156	117.333	21	13	6.4	183	0.9	NA	NA	NA	NA	21	NA
1948	16	0	88	F	58	24.8	Cardiovascular	3	1	0	54	FALSE	FALSE	163	108.333	20	15	15.3	195	0.6	NA	7.41	122	33	28	435.714
1950	16	0	78	F	72	26.4	Cardiovascular	8	1	3	44	FALSE	FALSE	216	146	19	15	8.1	170	0.6	1	7.54	90	30	27	333.333
1952	15	0	100	F	34.5	16.9	Infeccao	20	0	1	47	FALSE	FALSE	164	98	26	13	NA	NA	0.5	0.3	7.5	87	30	21	414.286
1954	13	0	82	F	61.3	28	Pneumo	51	0	1	60	FALSE	FALSE	129	71	19	15	8.5	39	1.1	1.1	NA	NA	NA	30	NA
1956	16	0	90	F	65	25.4	Cardiovascular	5	1	1	52	FALSE	FALSE	96	68.6667	20	15	6.7	212	1.2	0.5	7.39	81	42	28	289.286
1958	16	0	82	M	75	26	Cardiovascular	9	1	2	49	FALSE	FALSE	123	101.667	19	15	11.2	188	1.9	0.9	7.4	83	30	50	166
1959	12	-1	81	M	57	18.4	Infeccao	5	1	2	50	FALSE	TRUE	99	67.6667	26	13	11.4	151	1.1	2.1	NA	NA	NA	NA	NA
1960	16	0	41	F	68	26.2	Obstetricos	4	1	0	29	FALSE	FALSE	129	85	20	15	13.2	43	0.7	NA	7.54	152	21	21	723.81
1962	16	-1	71	F	135	52.7	Infeccao	2	1	3	47	FALSE	FALSE	169	119	20	15	11.7	108	0.5	0.6	NA	NA	NA	21	NA
1965	16	0	39	M	150	49	Cardiovascular	8	1	0	37	FALSE	FALSE	196	152	21	15	11.3	330	8.8	NA	7.38	80	35	30	266.667
1966	16	0	58	M	46	12.9	Onco	5	1	2	40	FALSE	FALSE	110	66	20	15	NA	NA	NA	NA	NA	NA	NA	NA	NA
1967	16	0	68	M	68	24.4	Cardiovascular	3	1	4	43	FALSE	FALSE	130	96.6667	14	15	NA	NA	1.6	NA	NA	NA	NA	21	NA
1968	16	1	68	M	79.5	29.9	Infeccao	14	1	0	39	FALSE	FALSE	148	104	16	13	20.2	345	0.9	0.7	7.51	75	30	21	357.143
1971	16	0	81	F	45	21.1	Cardiovascular	7	1	2	59	FALSE	FALSE	112	76.6667	18	15	8.2	124	0.9	0.5	7.5	112	36	25	448
1972	16	0	30	M	64	22.1	NeurologicoPsiquiatrico	1	1	0	32	FALSE	FALSE	110	83.3333	18	15	NA	NA	NA	NA	NA	NA	NA	NA	NA
1973	16	0	89	F	46.8	20.3	NeurologicoPsiquiatrico	2	1	2	53	FALSE	FALSE	216	202.667	20	11	13.3	155	0.4	NA	NA	NA	NA	21	NA
1974	16	0	65	M	84	29.8	Infeccao	7	1	0	44	FALSE	FALSE	118	84	21	15	8	244	0.7	0.6	7.52	83	30	32	259.375
1978	16	0	81	F	78	28	Gastrintestinal	5	1	0	42	FALSE	FALSE	144	92	22	15	6.9	186	0.9	NA	NA	NA	NA	21	NA
1980	16	0	45	M	80	26.1	Infeccao	1	1	1	38	FALSE	FALSE	141	108.333	18	15	8.6	204	0.8	0.4	NA	NA	NA	21	NA
1983	16	0	23	M	67	18.2	NeurologicoPsiquiatrico	1	1	0	25	FALSE	FALSE	142	108	15	15	6.2	137	1	NA	NA	NA	NA	21	NA
1984	16	0	62	M	82	26.5	Gastrintestinal	17	1	0	38	FALSE	FALSE	141	100.333	20	15	13.1	216	0.9	0.5	NA	NA	NA	21	NA
1987	16	0	34	F	60	23.7	EndocrinoMetabolico	5	1	1	32	FALSE	FALSE	118	83.3333	20	15	18.1	224	NA	NA	7.32	102	27	21	485.714
1988	16	0	35	F	47	19.1	Infeccao	11	1	0	40	FALSE	FALSE	107	73	18	15	NA	NA	NA	NA	7.42	107	22	30	356.667
1989	16	0	41	M	66	23.4	TraumaNaoCirurgico	1	1	0	34	FALSE	FALSE	123	89	20	15	NA	NA	NA	NA	NA	NA	NA	21	NA
1993	16	0	81	M	84	27.1	NeurologicoPsiquiatrico	4	1	4	71	FALSE	FALSE	166	107.333	22	15	4.8	65	3.2	4.4	7.46	95	19	21	452.381
1994	16	0	71	F	85	35.4	Cardiovascular	3	1	1	44	FALSE	FALSE	206	139.333	22	15	9.4	222	0.6	0.7	7.4	72	33	21	342.857
1995	16	0	93	F	63	26.2	Cardiovascular	2	1	2	47	FALSE	FALSE	177	103.667	21	15	NA	NA	NA	NA	NA	NA	NA	21	NA
1996	16	0	83	M	80.7	28.3	Cardiovascular	7	1	0	52	FALSE	FALSE	150	121.333	15	15	4.5	191	1.1	1	NA	NA	NA	NA	NA
1999	16	0	89	F	61.4	24	Infeccao	23	1	0	57	FALSE	FALSE	107	76.3333	20	15	12.3	211	1.2	0.6	7.46	157	35	50	314
2000	14	-1	83	F	50	20	NeurologicoPsiquiatrico	29	1	2	43	FALSE	FALSE	178	117.333	25	13	NA	NA	NA	NA	NA	NA	NA	NA	NA
2004	16	0	23	M	82	25.9	Cardiovascular	1	1	0	29	FALSE	FALSE	134	88.6667	18	15	6.6	296	1	NA	NA	NA	NA	21	NA
2005	16	1	85	F	60	25.3	Infeccao	3	1	4	50	FALSE	FALSE	153	101	22	14	5.7	225	0.7	0.1	7.46	141	31	21	671.429
2007	16	0	53	F	76	31.6	Cardiovascular	3	1	1	41	FALSE	FALSE	229	167	20	15	11.9	278	0.7	NA	7.41	134	27	50	268
2011	16	0	70	F	114	41.9	Cardiovascular	3	1	2	48	FALSE	FALSE	220	185.333	22	15	11.4	265	0.7	0.6	7.39	141	27	21	671.429
2013	16	0	52	F	83	30.9	Cardiovascular	2	1	0	34	FALSE	FALSE	159	115.667	19	15	NA	NA	NA	NA	NA	NA	NA	21	NA
2015	11	-3	90	M	32	12	Pneumo	2	0	1	49	FALSE	FALSE	131	85.6667	20	9	NA	NA	NA	NA	NA	NA	NA	100	NA
2017	16	0	81	M	59	20.4	Gastrintestinal	6	0	3	53	FALSE	FALSE	179	143.667	18	15	16.1	164	1.1	2.5	7.3	198	28	28	707.143
2018	16	0	83	F	45.9	21.2	Gastrintestinal	7	1	1	52	FALSE	FALSE	106	74.6667	21	15	12.4	241	1.3	0.2	7.44	89	27	21	423.81
2020	16	0	95	F	49.2	19	Onco	8	0	2	60	FALSE	FALSE	104	75.3333	23	15	4.9	270	0.9	0.5	7.45	128	45	28	457.143
2023	10	-4	101	M	60	27.4	Infeccao	56	0	4	57	TRUE	FALSE	166	116	20	14	7.1	193	1.2	1	7.54	90	31	30	300
2024	16	0	50	M	80	27	Gastrintestinal	9	1	2	38	FALSE	FALSE	112	89.3333	17	15	6.9	441	0.4	NA	NA	NA	NA	21	NA
2026	16	0	71	M	79	34.2	Infeccao	3	1	0	47	FALSE	FALSE	142	91.3333	19	15	7.1	115	0.8	0.6	7.47	62	25	21	295.238
2027	16	0	73	F	76.6	30.3	EndocrinoMetabolico	3	1	1	49	FALSE	FALSE	152	124.667	19	15	5.4	193	0.9	0.4	NA	NA	NA	21	NA
2028	8	-4	61	M	72	27.1	NeurologicoPsiquiatrico	13	1	1	51	FALSE	FALSE	122	98.6667	29	8	8.2	285	0.7	1	7.48	85	32	30	283.333
2030	3	-5	51	M	86	28.7	PosPCR	4	0	0	83	TRUE	FALSE	147	108.333	35	3	10.6	44	2.2	1.2	7.36	112	13	35	320
2032	16	-1	92	F	49.5	23.5	NeurologicoPsiquiatrico	8	1	0	48	FALSE	FALSE	154	108.667	12	14	11.5	343	0.7	0.6	7.45	154	40	25	616
2033	14	-2	92	F	40	17.8	Infeccao	7	1	0	54	FALSE	FALSE	146	102	16	10	5.4	248	0.7	0.2	7.49	58	40	32	181.25
2036	16	0	83	M	58.8	25.1	NeurologicoPsiquiatrico	53	0	2	47	FALSE	FALSE	178	151.333	16	15	7.9	152	0.9	0.8	7.45	103	37	30	343.333
2037	16	0	34	M	105	31.7	Gastrintestinal	4	1	0	29	FALSE	FALSE	144	100	13	15	12.8	263	1.1	0.3	7.49	80	25	21	380.952
2040	16	0	61	M	76	26.6	Renal	3	1	5	46	FALSE	FALSE	207	127	18	15	9.4	256	4.6	NA	NA	NA	NA	21	NA
2041	16	0	61	M	76	26.6	Renal	12	1	4	49	FALSE	FALSE	198	131.333	20	15	7.4	290	6.5	0.5	NA	NA	NA	21	NA
2044	13	-1	57	F	48	18.7	Infeccao	3	0	2	58	FALSE	FALSE	152	103.333	26	13	25.2	80	0.4	3	7.49	114	28	30	380
2045	16	0	69	M	68	23.5	Cardiovascular	4	1	1	41	FALSE	FALSE	113	89	16	15	7.1	236	1	NA	NA	NA	NA	NA	NA
2048	14	-1	94	M	91.7	30.6	NeurologicoPsiquiatrico	44	0	2	49	FALSE	FALSE	138	99.3333	26	14	8.6	184	1.5	0.7	7.33	72	31	NA	NA
2050	16	0	81	M	113	34.1	TraumaNaoCirurgico	1	1	0	47	FALSE	FALSE	131	99	28	15	8.6	108	0.7	0.9	7.42	74	37	21	352.381
2052	16	0	98	M	56.6	18.9	EndocrinoMetabolico	8	1	2	61	FALSE	FALSE	94	76	25	13	13.8	354	1.5	0.4	7.45	134	21	21	638.095
2054	16	0	84	F	79	28.3	Gastrintestinal	9	1	3	50	FALSE	FALSE	108	73.3333	20	15	6.7	161	0.9	0.4	7.42	89	32	21	423.81
2055	16	0	84	F	76	28.6	Gastrintestinal	2	1	1	47	FALSE	FALSE	175	119.667	26	15	10.5	192	0.7	1	7.45	84	35	21	400
2056	16	0	65	F	75	29.7	TraumaNaoCirurgico	5	1	0	33	FALSE	FALSE	157	108.333	19	15	3.5	120	1	1	7.49	68	36	21	323.81
2058	16	0	50	M	58	22.7	Infeccao	8	1	0	21	FALSE	FALSE	127	93.6667	22	15	10.1	682	0.6	0.4	7.51	65	37	21	309.524
2059	13	0	95	F	30	14.1	Infeccao	16	0	1	52	FALSE	FALSE	143	89	25	15	14.7	326	0.3	0.5	7.46	140	38	100	140
2064	16	0	50	M	106	33.5	Cardiovascular	7	1	1	34	FALSE	FALSE	141	117.667	23	15	6.1	332	0.8	0.8	NA	NA	NA	21	NA
2066	16	0	50	M	67	24	Gastrintestinal	3	1	0	37	FALSE	FALSE	110	70.6667	20	15	10.4	309	1	0.3	7.39	90	32	21	428.571
2067	14	0	81	M	66.5	22.5	NeurologicoPsiquiatrico	16	1	0	56	FALSE	FALSE	153	105	19	15	7.8	211	1.3	NA	7.37	105	40	28	375
2069	16	0	89	F	82	32	Gastrintestinal	8	1	0	47	FALSE	FALSE	122	91.3333	23	15	10.6	252	0.7	0.2	NA	NA	NA	21	NA
2070	16	-1	99	F	80	32	NeurologicoPsiquiatrico	5	0	1	52	FALSE	FALSE	103	57	22	15	10.7	179	1.4	NA	NA	NA	NA	21	NA
2071	16	0	91	F	88	38.1	Infeccao	3	1	2	52	FALSE	FALSE	125	87	22	15	14.3	146	0.7	1.2	7.46	96	38	25	384
2074	11	-4	92	F	55.1	21	Infeccao	11	0	1	60	FALSE	FALSE	126	98.6667	21	9	8.9	369	0.6	0.2	7.47	86	40	25	344
2075	16	0	57	M	72	25.5	Cardiovascular	2	1	0	29	FALSE	FALSE	145	115	20	15	NA	NA	NA	NA	NA	NA	NA	21	NA
2076	16	0	54	F	53	21.2	Cardiovascular	5	1	1	34	FALSE	FALSE	124	90	17	15	NA	NA	0.8	0.5	NA	NA	NA	21	NA
2078	16	0	65	M	69	28.4	Cardiovascular	1	1	0	38	FALSE	FALSE	170	116.667	19	15	6.7	170	0.9	NA	NA	NA	NA	21	NA
2079	16	0	51	F	75	29.3	Cardiovascular	3	1	0	34	FALSE	FALSE	178	134.667	19	15	7.9	444	0.8	0.3	NA	NA	NA	21	NA
2080	9	-3	58	F	59	24.6	NeurologicoPsiquiatrico	2	0	6	58	TRUE	TRUE	164	114	20	6	18.2	310	0.5	0.9	7.4	74	24	21	352.381
2081	16	0	77	M	62	20.5	NeurologicoPsiquiatrico	9	1	4	45	FALSE	FALSE	90	71.3333	16	14	8.7	316	1.4	1.1	NA	NA	NA	21	NA
2082	16	0	61	M	80	24.2	NeurologicoPsiquiatrico	3	1	0	38	FALSE	FALSE	135	85	20	14	11.7	182	0.7	0.7	7.4	83	40	21	395.238
2083	16	1	79	F	62	27.6	NeurologicoPsiquiatrico	4	1	1	48	FALSE	FALSE	183	153.667	16	14	8.6	251	0.7	NA	NA	NA	NA	21	NA
2084	16	0	57	F	84	37.3	Infeccao	4	1	1	41	FALSE	FALSE	131	95	18	15	24.9	215	0.5	NA	7.51	51	26	21	242.857
2085	16	0	83	M	55	20.2	Cardiovascular	3	1	1	47	FALSE	FALSE	178	142.667	20	14	11	249	0.9	0.6	7.45	81	33	21	385.714
2086	16	0	58	M	75	23.9	EndocrinoMetabolico	5	1	0	36	FALSE	FALSE	202	148	20	15	11.6	188	1.4	0.5	7.41	107	26	21	509.524
2087	16	0	82	F	54	21.1	Gastrintestinal	6	1	2	50	FALSE	FALSE	102	68.6667	20	15	17.6	343	0.8	0.3	7.46	62	41	21	295.238
2088	8	-4	77	M	50	21.1	Infeccao	10	1	2	50	FALSE	FALSE	160	111.333	26	7	9.4	414	0.4	0.2	7.44	77	33	25	308
2089	16	0	81	M	68	23	Gastrintestinal	5	1	1	47	FALSE	FALSE	186	104	20	15	9.4	106	0.7	0.6	7.42	63	31	21	300
2090	16	0	84	F	91	40.4	NeurologicoPsiquiatrico	6	1	1	47	FALSE	FALSE	182	114	21	15	6.6	274	1	NA	7.43	96	40	28	342.857
2093	16	0	45	M	69	23.1	NeurologicoPsiquiatrico	3	1	0	29	FALSE	FALSE	167	125.667	18	15	12.9	196	0.9	0.6	NA	NA	NA	21	NA
2094	0	-5	40	M	68	25	NeurologicoPsiquiatrico	26	0	0	42	TRUE	FALSE	116	86.6667	21	5	14.5	174	1	1.3	7.41	103	42	100	103
2095	14	0	81	F	48.4	23	Pneumo	5	0	2	54	TRUE	FALSE	128	85.3333	25	15	11.7	131	0.2	NA	7.42	44	77	28	157.143
2096	16	0	51	F	51	18.7	Infeccao	27	1	1	43	FALSE	FALSE	205	134.333	12	15	NA	NA	NA	0.3	7.44	79	34	21	376.19
2100	14	0	71	M	69	23.3	Pneumo	5	1	1	47	FALSE	FALSE	150	99.3333	22	15	5.8	247	0.8	0.4	NA	NA	NA	50	NA
2101	1	-5	83	M	55	19	NeurologicoPsiquiatrico	4	0	2	82	TRUE	FALSE	132	96	24	3	8.3	195	0.9	0.6	7.47	70	25	100	70
2102	16	0	69	M	68	25.3	Cardiovascular	1	1	0	40	FALSE	FALSE	120	93.3333	20	15	5.7	80	1.3	1	7.39	50	37	28	178.571
2104	6	-4	48	M	89	29.4	Pneumo	18	1	0	57	TRUE	FALSE	138	100	26	7	24.9	201	1	3.1	7.2	135	55	100	135
2106	16	0	65	M	66	24.5	NeurologicoPsiquiatrico	2	1	1	37	FALSE	FALSE	104	74	18	15	13.3	215	0.7	0.6	7.41	86	43	28	307.143
2107	16	0	51	M	86	28.1	Gastrintestinal	2	1	0	34	FALSE	FALSE	157	92.3333	20	15	14.8	286	0.9	0.2	NA	NA	NA	21	NA
2108	16	0	50	F	118	36.4	TraumaNaoCirurgico	3	1	0	34	FALSE	FALSE	153	129.667	18	15	10.8	310	0.6	0.3	NA	NA	NA	21	NA
2109	16	0	36	M	68	24.1	Gastrintestinal	2	1	0	32	FALSE	FALSE	130	96.6667	19	15	7.9	196	0.6	NA	7.5	81	24	21	385.714
2111	7	-4	49	F	87	33.2	Outra	8	1	0	47	TRUE	FALSE	157	119.667	25	8	11.6	233	0.6	1.4	7.37	81	40	30	270
2112	1	-5	81	F	42	17.3	NeurologicoPsiquiatrico	1	0	2	73	TRUE	FALSE	127	94.3333	15	3	8.3	175	0.9	0.5	7.38	240	38	100	240
2113	16	0	54	F	49	20.4	Cardiovascular	6	1	1	34	FALSE	FALSE	108	86.6667	22	15	15.1	392	0.5	1.1	7.62	90	32	28	321.429
2115	16	0	83	F	60	26.7	NeurologicoPsiquiatrico	22	0	0	56	FALSE	FALSE	136	102.667	19	14	10.3	198	0.8	0.6	7.4	84	37	21	400
2116	16	1	83	F	72	30	TraumaNaoCirurgico	12	1	0	47	FALSE	FALSE	180	100	21	14	9.6	166	1.1	NA	NA	NA	NA	21	NA
2117	4	-5	92	F	56	22.7	Infeccao	14	0	2	86	TRUE	FALSE	106	76	28	5	31.2	232	1	1	7.07	149	75	30	496.667
2120	13	-1	78	F	57	23.7	NeurologicoPsiquiatrico	16	1	1	42	FALSE	FALSE	170	127.333	12	9	6.4	306	0.8	0.5	NA	NA	NA	32	NA
2121	16	0	72	F	72	26.8	Cardiovascular	3	1	0	42	FALSE	FALSE	184	129.333	15	15	6.8	239	0.9	0.6	7.49	76	36	28	271.429
2122	16	0	87	F	39	13.7	Cardiovascular	11	1	1	49	FALSE	FALSE	172	96.6667	21	15	12.6	248	1.4	0.4	7.38	81	44	32	253.125
2123	16	0	51	F	63	23.4	Cardiovascular	13	1	0	39	FALSE	FALSE	161	125	37	15	10.1	416	0.9	NA	7.46	81	36	28	289.286
2124	14	1	88	F	27	11.7	NeurologicoPsiquiatrico	21	1	0	62	FALSE	FALSE	166	122	13	11	9.8	163	1.6	1	7.33	158	56	28	564.286
2127	8	-4	59	M	78	24.6	Pneumo	1	0	6	65	TRUE	FALSE	152	91.3333	18	6	10.7	191	1.3	14.2	NA	NA	NA	40	NA
2128	15	1	93	M	47.4	15.5	Infeccao	27	0	2	52	FALSE	FALSE	148	114.667	22	12	7.4	135	0.6	0.5	7.46	62	32	28	221.429
2130	12	-2	62	M	67.62	23.7	NeurologicoPsiquiatrico	12	1	0	34	FALSE	FALSE	162	121.333	18	13	7.5	177	0.7	NA	7.4	75	37	28	267.857
2135	16	0	43	M	115	35.9	Cardiovascular	3	1	0	34	FALSE	FALSE	192	143.333	18	15	9.6	264	1	0.7	NA	NA	NA	21	NA
2138	16	0	92	F	50	24.1	NeurologicoPsiquiatrico	7	1	0	54	FALSE	FALSE	152	94.6667	18	14	5.8	189	0.8	NA	7.41	101	31	28	360.714
2139	16	0	80	M	80	29.4	Renal	5	1	1	52	FALSE	FALSE	143	91	19	15	14.2	337	1	NA	7.41	49	34	21	233.333
2140	16	0	80	M	80	29.4	Cardiovascular	4	1	1	47	FALSE	FALSE	199	131.667	21	15	11.7	235	0.9	NA	7.47	82	31	21	390.476
2141	9	-3	79	M	61.4	24	PosPCR	13	1	2	70	TRUE	FALSE	140	110	21	3	16.3	129	1.4	1.5	7.44	245	18	100	245
2142	9	-2	76	F	60	24.7	Infeccao	13	1	3	60	TRUE	FALSE	151	111.667	25	8	18	410	0.4	0.4	7.39	203	34	50	406
2144	16	0	53	F	70	29.1	Cardiovascular	3	1	1	32	FALSE	FALSE	116	109.333	21	15	7	319	0.7	NA	7.51	113	22	21	538.095
2148	16	0	94	F	53.4	24.4	NeurologicoPsiquiatrico	3	1	1	47	FALSE	FALSE	184	111.333	20	14	12.2	176	0.5	1.5	7.41	102	38	21	485.714
2149	16	0	85	F	55	27.7	NeurologicoPsiquiatrico	4	1	3	50	FALSE	FALSE	147	110.333	17	15	7.3	229	0.6	0.6	7.43	88	27	21	419.048
2151	16	-1	78	M	57.8	20	Infeccao	7	1	1	44	FALSE	FALSE	156	106.667	22	13	9.4	453	0.6	0.3	7.51	73	34	21	347.619
2152	16	0	68	F	60	25	Infeccao	7	1	3	58	FALSE	FALSE	143	90.3333	20	14	18.2	339	3	0.2	7.3	185	55	60	308.333
2153	16	0	77	F	70	28.8	NeurologicoPsiquiatrico	2	1	1	44	FALSE	FALSE	150	96.6667	22	15	6.9	173	0.6	NA	NA	NA	NA	21	NA
2154	5	-1	46	F	69	26	Choque(excetosepse)	107	1	1	81	FALSE	FALSE	81	63	20	3	19.6	224	6.7	0.5	6.58	89	29	50	178
2155	12	-1	85	M	61	22.1	Infeccao	5	0	3	49	FALSE	FALSE	156	95.3333	32	13	15.8	312	1	NA	NA	NA	NA	28	NA
2156	16	0	72	F	86	29.8	Infeccao	5	1	1	52	FALSE	FALSE	119	87	22	15	20.6	240	0.7	NA	7.43	52	42	28	185.714
2158	16	0	52	M	70	25.1	Infeccao	4	1	1	51	FALSE	FALSE	99	83	25	15	14.2	222	1.3	5.3	7.54	45	29	21	214.286
2160	16	0	19	F	58	22.7	EndocrinoMetabolico	8	1	1	38	FALSE	FALSE	122	90.6667	17	15	17.6	444	2.8	NA	7.31	88	26	21	419.048
2162	16	0	86	F	55	22.9	NeurologicoPsiquiatrico	9	1	0	54	FALSE	FALSE	102	66	26	15	8.4	207	0.8	NA	NA	NA	NA	NA	NA
2163	16	0	32	M	60	20.8	Pneumo	3	1	0	34	FALSE	FALSE	132	102.667	24	15	13.1	377	0.7	0.3	7.5	66	26	28	235.714
2164	16	0	59	F	76	30.4	Cardiovascular	3	1	0	34	FALSE	FALSE	153	116.333	16	15	4.3	166	0.6	NA	NA	NA	NA	21	NA
2165	15	0	85	F	28.4	13.1	Infeccao	4	0	1	56	FALSE	FALSE	99	72.3333	22	9	12.5	143	NA	NA	NA	NA	NA	NA	NA
2166	16	0	68	M	80	28	Infeccao	4	1	0	49	FALSE	FALSE	141	109.667	22	15	15.6	366	0.9	1.5	NA	NA	NA	28	NA
2167	16	0	69	M	90	28.4	Cardiovascular	5	1	3	43	FALSE	FALSE	178	135.333	20	15	10.6	320	1.3	NA	NA	NA	NA	21	NA
2168	16	0	54	M	75	26.3	Cardiovascular	7	1	1	37	FALSE	FALSE	118	91.3333	22	15	7.7	242	0.7	0.7	7.4	84	32	21	400
2172	16	0	63	M	72	24.9	NeurologicoPsiquiatrico	4	1	0	34	FALSE	FALSE	168	108	18	15	12.1	302	0.6	0.7	7.49	84	28	21	400
2173	16	0	61	M	70	24.8	Infeccao	2	1	0	34	FALSE	FALSE	138	99.3333	16	15	4.2	188	0.7	0.2	7.4	98	35	21	466.667
2174	14	-1	63	M	72	24.9	NeurologicoPsiquiatrico	5	1	0	34	FALSE	FALSE	130	88	18	14	10.6	306	0.7	0.5	NA	NA	NA	28	NA
2175	16	1	40	F	60	24	NeurologicoPsiquiatrico	2	1	0	41	FALSE	FALSE	118	88.6667	21	15	7.4	311	0.4	NA	NA	NA	NA	NA	NA
2177	16	0	37	M	84	26.8	Pneumo	3	1	2	40	FALSE	FALSE	127	90.3333	21	15	10.3	177	11	0.8	7.37	72	31	23	313.043
2179	16	0	35	M	78	24.9	Renal	7	1	3	37	FALSE	FALSE	178	136.667	23	15	6.2	161	13.1	0.4	7.3	114	20	21	542.857
2181	16	0	87	F	70	29.1	Cardiovascular	3	1	1	49	FALSE	FALSE	172	107.333	24	15	9.7	256	0.8	0.6	7.4	72	46	28	257.143
2187	16	0	73	M	77	28.3	EndocrinoMetabolico	4	1	1	42	FALSE	FALSE	128	115.333	21	15	NA	NA	NA	NA	7.46	65	35	21	309.524
2188	16	0	84	F	70	26.7	NeurologicoPsiquiatrico	9	1	2	50	FALSE	FALSE	169	113.667	18	15	6.8	184	0.7	NA	7.4	63	39	21	300
2189	16	0	68	F	75	28.6	Gastrintestinal	5	1	2	38	FALSE	FALSE	120	91.3333	17	15	7.1	94	0.6	0.6	7.49	92	32	21	438.095
2191	16	0	58	F	96	35.3	Cardiovascular	3	1	1	34	FALSE	FALSE	186	127.333	20	15	7	199	0.9	0.8	NA	NA	NA	21	NA
2193	16	0	60	F	86	33.6	NeurologicoPsiquiatrico	3	1	1	40	FALSE	FALSE	171	107.667	18	15	9.1	277	0.7	NA	NA	NA	NA	21	NA
2194	16	0	65	M	67	22.6	Cardiovascular	4	1	2	45	FALSE	FALSE	116	98.6667	24	15	8.8	183	0.6	NA	7.41	74	35	21	352.381
2195	16	1	85	M	60	22.6	Gastrintestinal	2	1	2	47	FALSE	FALSE	149	94.3333	20	15	4.7	230	0.6	0.5	7.42	63	31	21	300
2197	16	0	92	M	66.4	25	Gastrintestinal	2	1	4	49	FALSE	FALSE	147	99	26	15	15.8	493	0.5	NA	7.53	77	28	21	366.667
2200	16	0	94	M	47	17.7	Infeccao	8	1	5	55	FALSE	FALSE	73	57.6667	20	15	14.4	67	1.5	NA	7.51	61	29	25	244
2201	16	0	93	M	47	17.7	Cardiovascular	7	1	2	47	FALSE	FALSE	132	102.667	24	15	8	103	2.1	NA	NA	NA	NA	NA	NA
2204	12	3	71	F	75.8	35.6	Pneumo	12	1	0	55	TRUE	FALSE	146	121.333	28	14	7.4	164	1.3	1	7.28	104	74	29	358.621
2206	16	0	70	F	78	29	Cardiovascular	5	1	1	42	FALSE	FALSE	192	116	20	15	NA	NA	NA	NA	NA	NA	NA	NA	NA
2209	5	-5	94	F	44	20.4	Pneumo	2	0	4	60	TRUE	FALSE	137	87.6667	22	8	20	146	1.2	NA	7.42	124	27	50	248
2216	16	0	81	M	55	19	Cardiovascular	6	1	1	47	FALSE	FALSE	125	95	24	15	4.1	298	0.8	0.5	7.46	64	39	28	228.571
2218	15	0	80	M	65	23	Gastrintestinal	3	1	0	50	FALSE	FALSE	103	79	20	15	6.2	160	0.9	0.4	7.47	158	35	50	316
2220	16	0	90	M	72	25.2	Pneumo	5	1	3	54	FALSE	FALSE	136	92.6667	20	15	6.4	212	1.3	NA	7.4	94	27	28	335.714
2222	16	0	90	M	72	25.2	Pneumo	2	1	5	55	FALSE	FALSE	133	91	27	15	8.5	199	1.5	NA	7.44	176	26	100	176
2223	16	0	77	F	63	23.7	Cardiovascular	2	1	0	44	FALSE	FALSE	179	133	19	15	6.9	195	0.9	0.8	7.49	64	33	21	304.762
2224	16	0	66	M	94	32.5	Cardiovascular	5	1	3	46	FALSE	FALSE	146	108.667	20	15	8.5	238	4.3	0.6	7.43	85	35	32	265.625
2226	16	0	66	M	94	30.3	Cardiovascular	4	1	4	48	FALSE	FALSE	168	136.667	24	15	7.6	126	4.6	1.1	7.4	113	31	28	403.571
2228	16	-1	80	M	69	23.3	Gastrintestinal	8	1	3	57	FALSE	FALSE	136	102.667	20	12	5	246	1.3	0.5	7.5	94	31	21	447.619
2230	16	0	59	M	75	22.6	Infeccao	10	1	5	37	FALSE	FALSE	124	94	20	15	15.6	147	7.8	1	7.43	87	27	21	414.286
2232	16	0	85	F	40	18.8	Cardiovascular	3	1	1	47	FALSE	FALSE	145	95	19	15	6.3	255	1.1	NA	NA	NA	NA	21	NA
2236	8	-4	79	M	42	16.4	Infeccao	22	0	3	73	TRUE	FALSE	165	129	25	5	12.9	459	0.4	0.3	7.5	46	32	100	46
2240	16	0	85	F	85	35.4	Cardiovascular	3	1	1	47	FALSE	FALSE	139	93	19	15	NA	NA	0.7	NA	7.42	153	39	30	510
2241	16	0	78	F	107	44	Renal	5	1	1	60	FALSE	FALSE	159	118.333	15	15	10.9	298	2.1	0.3	7.39	96	30	21	457.143
2242	16	0	66	F	51	21.5	NeurologicoPsiquiatrico	6	1	3	53	FALSE	FALSE	174	111.333	16	15	9	229	3.7	0.2	7.35	105	34	21	500
2243	16	0	66	F	55	22	Renal	5	1	1	38	FALSE	FALSE	171	109.667	14	15	NA	NA	NA	NA	7.31	124	25	21	590.476
2244	16	0	29	F	62	23.3	NeurologicoPsiquiatrico	3	1	0	32	FALSE	FALSE	86	67.3333	20	15	7.7	250	0.6	0.6	NA	NA	NA	21	NA
2248	16	1	95	M	46.4	16.6	Infeccao	5	1	1	62	FALSE	FALSE	125	102.333	19	14	16.2	240	1.5	0.6	7.52	102	24	21	485.714
2249	16	0	94	M	63	23.1	Renal	1	0	2	57	FALSE	FALSE	160	102.667	20	15	13.1	161	4	0.7	7.27	77	22	30	256.667
2251	15	0	67	F	72	31.2	NeurologicoPsiquiatrico	6	1	2	48	FALSE	FALSE	152	121.333	13	15	5.4	206	0.7	0.4	NA	NA	NA	21	NA
2253	16	0	56	M	84	27.1	Cardiovascular	3	1	2	34	FALSE	FALSE	154	108.667	28	15	7.2	130	0.9	NA	7.41	172	42	28	614.286
2254	16	NA	56	M	83	26.8	Cardiovascular	5	1	3	34	FALSE	FALSE	200	135.333	16	15	10.9	164	0.6	NA	7.44	69	35	36	191.667
2255	16	0	56	M	84	27.1	Cardiovascular	3	1	2	34	FALSE	FALSE	153	103.667	15	15	7.2	130	NA	NA	NA	NA	NA	NA	NA
2256	16	0	84	M	68	23.5	NeurologicoPsiquiatrico	8	1	3	47	FALSE	FALSE	154	102	20	15	7.7	182	0.8	1	NA	NA	NA	21	NA
2257	16	-1	57	M	71	25.5	Cardiovascular	5	1	1	50	FALSE	FALSE	87	75.6667	19	13	7.8	155	1.4	1.3	7.47	193	25	32	603.125
2258	16	0	57	M	62	22.2	Cardiovascular	1	1	0	37	FALSE	FALSE	116	99.3333	19	15	NA	NA	1.3	NA	NA	NA	NA	NA	NA
2260	16	0	76	F	70	24.2	Cardiovascular	5	1	1	47	FALSE	FALSE	158	114.667	17	15	NA	NA	0.9	0.5	NA	NA	NA	21	NA
2263	15	0	78	F	56	23.3	NeurologicoPsiquiatrico	3	1	4	48	FALSE	FALSE	159	100.333	14	14	8.8	247	0.9	0.3	7.43	96	38	21	457.143
2264	16	0	66	F	80	30.1	Gastrintestinal	1	1	0	38	FALSE	FALSE	136	102	20	15	6.2	206	0.6	0.6	NA	NA	NA	21	NA
2265	16	0	37	F	68	23.3	Cardiovascular	2	1	0	29	FALSE	FALSE	170	110	19	15	8.8	396	0.6	NA	7.44	106	35	21	504.762
2272	16	0	52	F	65	24.8	Pneumo	5	1	2	42	FALSE	FALSE	225	143.667	21	15	8.2	126	10	0.9	7.41	123	29	21	585.714
2274	15	0	78	F	58	23.8	Gastrintestinal	4	1	1	46	FALSE	FALSE	142	108.667	17	15	12.9	190	1.1	1	NA	NA	NA	NA	NA
2275	16	0	92	F	65	28.9	Cardiovascular	12	1	1	47	FALSE	FALSE	160	92	20	15	8.3	266	0.8	NA	7.5	56	34	21	266.667
2276	16	0	45	F	73	26.2	Infeccao	9	0	2	56	FALSE	FALSE	128	76.6667	21	15	9.8	129	4.5	1	7.36	68	39	21	323.81
2277	16	-1	81	M	63	23.1	Gastrintestinal	4	1	0	50	FALSE	TRUE	143	95.6667	18	15	NA	NA	NA	0.6	7.48	96	30	21	457.143
2278	13	2	96	F	44	20.6	Cardiovascular	4	1	0	54	FALSE	FALSE	178	124.667	22	15	6.6	167	0.6	1.3	7.33	128	43	100	128
2279	16	0	78	F	80	33.7	NeurologicoPsiquiatrico	3	1	2	47	FALSE	FALSE	200	140	21	15	8.4	205	0.7	NA	NA	NA	NA	21	NA
2280	16	0	56	M	62	19.6	Infeccao	5	1	2	44	FALSE	FALSE	185	121	16	15	26.3	302	12.6	NA	7.5	131	31	NA	NA
2286	16	0	60	M	65	23.6	Infeccao	1	1	0	43	FALSE	FALSE	148	96	10	15	10.1	204	0.8	1	NA	NA	NA	21	NA
2288	9	2	45	M	74	23.1	NeurologicoPsiquiatrico	7	1	0	44	TRUE	FALSE	106	77.3333	21	9	15.9	194	0.8	1.5	7.38	137	38	35	391.429
2289	16	0	46	M	68	24.4	Outra	5	1	0	37	FALSE	FALSE	105	82.3333	19	15	7.9	226	0.7	0.7	7.4	99	45	21	471.429
2291	16	0	83	F	75	29.3	Outra	9	0	2	69	FALSE	FALSE	155	93	25	15	8.3	270	8	NA	7.34	32	51	28	114.286
2292	16	0	78	F	60	25	EndocrinoMetabolico	11	1	4	50	FALSE	FALSE	175	109.667	20	15	9.3	215	0.5	NA	NA	NA	NA	21	NA
2293	16	0	78	F	60	25	Gastrintestinal	7	1	3	47	FALSE	FALSE	178	138.667	19	15	10.3	264	0.6	NA	7.6	94	22	21	447.619
2294	16	1	69	F	71	27.4	Cardiovascular	4	1	1	40	TRUE	FALSE	196	143.333	20	15	15.9	235	0.7	0.6	7.6	170	18	NA	NA
2295	16	0	69	F	61	25.1	Cardiovascular	3	1	1	49	FALSE	FALSE	171	123	20	15	16.5	105	1.4	0.8	7.4	94	47	28	335.714
2298	16	0	75	F	50	20	Cardiovascular	17	1	2	44	FALSE	FALSE	174	148	17	15	11.3	444	0.4	NA	NA	NA	NA	24	NA
2299	16	0	72	F	75	27.5	NeurologicoPsiquiatrico	4	1	1	46	FALSE	FALSE	146	100.667	12	15	11.7	164	0.6	0.4	NA	NA	NA	NA	NA
2304	16	-1	56	F	69	27.3	NeurologicoPsiquiatrico	11	1	0	41	FALSE	FALSE	150	103.333	21	14	5.8	187	0.4	NA	7.44	76	36	28	271.429
2307	16	-1	57	F	63	22.9	Infeccao	4	1	0	42	FALSE	FALSE	116	88.6667	24	14	6.1	113	0.5	0.2	7.34	69	33	32	215.625
2308	16	-1	76	F	72	25.5	Cardiovascular	8	1	6	49	FALSE	FALSE	110	88	21	14	8	140	1.8	NA	7.32	85	54	30	283.333
2310	16	0	75	F	79	30.5	Cardiovascular	9	1	3	48	FALSE	FALSE	122	94	14	15	17	156	1.3	NA	7.39	61	38	21	290.476
2313	16	0	76	F	65	26	Cardiovascular	6	1	6	46	FALSE	FALSE	148	121.333	20	15	8.3	210	1.5	NA	NA	NA	NA	21	NA
2314	16	0	83	M	58	22.7	Gastrintestinal	1	1	1	55	FALSE	FALSE	97	72.3333	20	15	4.5	133	0.8	NA	NA	NA	NA	NA	NA
2315	16	0	62	F	80	32.5	NeurologicoPsiquiatrico	2	1	0	40	FALSE	FALSE	158	119.333	22	15	6.2	221	0.6	NA	NA	NA	NA	21	NA
2317	12	-4	91	F	48	22.2	NeurologicoPsiquiatrico	19	1	2	53	FALSE	FALSE	151	116.333	12	9	12.9	238	0.8	0.5	7.49	125	28	21	595.238
2325	16	0	62	F	63	29.6	Cardiovascular	2	1	0	38	FALSE	FALSE	147	103.667	21	15	9	208	0.7	0.5	7.46	69	39	21	328.571
2326	16	0	72	F	41	17.5	Infeccao	10	1	3	52	FALSE	FALSE	80	60	19	13	19.1	258	1.3	0.7	7.48	104	32	21	495.238
2329	16	0	77	F	85	31.6	TraumaNaoCirurgico	2	1	3	51	FALSE	FALSE	129	103.667	20	15	15.2	281	1.2	NA	7.36	78	35	21	371.429
2330	15	0	54	F	48.6	22.5	Gastrintestinal	3	1	0	39	FALSE	FALSE	118	86.6667	19	12	7.3	222	0.6	NA	NA	NA	NA	21	NA
2337	16	0	82	F	50	23.1	Cardiovascular	1	1	1	52	FALSE	FALSE	106	78	14	15	4.9	111	1.4	0.5	NA	NA	NA	NA	NA
2338	16	0	82	F	65	29.7	Cardiovascular	5	1	0	55	FALSE	FALSE	90	54.6667	26	15	6.7	169	1.3	NA	7.36	119	43	30	396.667
2339	16	0	83	F	52	23.4	Cardiovascular	7	1	1	52	FALSE	FALSE	118	80.6667	27	15	6.1	113	1.4	0.7	7.39	168	22	30	560
2340	16	0	83	F	52	22.8	Cardiovascular	4	1	1	52	FALSE	FALSE	110	71.3333	19	15	7.8	144	1.3	1.1	NA	NA	NA	NA	NA
2341	16	0	83	F	49	22.1	Renal	3	0	3	59	FALSE	FALSE	90	70	20	15	11.8	172	2.9	0.4	NA	NA	NA	21	NA
2342	14	-1	82	F	50	23.1	Cardiovascular	5	1	3	63	FALSE	FALSE	129	77.6667	25	15	4.8	156	1.5	1.1	7.3	149	50	50	298
2344	13	-3	103	F	63	25.2	Infeccao	3	1	1	49	FALSE	FALSE	130	90	20	8	7.4	214	0.7	0.3	NA	NA	NA	NA	NA
2348	8	-3	67	M	50	19.1	NeurologicoPsiquiatrico	9	0	0	59	TRUE	FALSE	106	81.3333	18	3	11.1	129	0.9	0.6	7.35	99	41	50	198
2350	15	-1	29	M	108	32.6	Outra	2	1	0	26	FALSE	FALSE	155	99.6667	30	14	11.7	313	0.6	1.6	7.45	158	34	21	752.381
2352	16	0	72	M	50	19.1	NeurologicoPsiquiatrico	10	1	2	46	FALSE	FALSE	182	122.667	15	14	7.7	138	0.8	NA	7.42	83	38	21	395.238
2353	16	0	65	M	100	28.9	Renal	5	1	3	46	FALSE	FALSE	196	135.333	20	15	12.1	178	5.1	NA	7.4	68	28	21	323.81
2354	16	0	75	M	75	24.8	AnexosTGI	4	1	5	53	FALSE	FALSE	130	90	16	15	12.2	257	1.7	NA	7.52	112	29	21	533.333
2355	16	0	91	F	47	20.9	Infeccao	3	1	1	55	FALSE	FALSE	119	73	22	15	14.3	198	0.7	0.2	7.48	66	28	25	264
2357	16	0	93	F	65	23	NeurologicoPsiquiatrico	4	1	2	47	FALSE	FALSE	198	118.667	23	15	5.9	182	1.2	0.7	NA	NA	NA	21	NA
2358	16	0	78	F	70	27.7	NeurologicoPsiquiatrico	4	1	1	44	FALSE	FALSE	195	122.333	13	14	4.8	181	0.7	0.6	7.37	82	44	21	390.476
2360	16	0	72	F	69	27	EndocrinoMetabolico	4	1	1	49	FALSE	FALSE	106	85.3333	23	15	10.3	175	0.9	1	7.44	85	19	21	404.762
2361	12	-1	73	F	62.7	24.5	Infeccao	15	1	1	46	FALSE	FALSE	150	116	20	14	9.3	281	0.6	0.8	7.52	121	28	21	576.19
2362	15	-1	94	M	80	26.1	NeurologicoPsiquiatrico	3	0	1	58	FALSE	FALSE	176	126.667	20	12	11.1	130	1.9	NA	7.43	71	34	NA	NA
2364	16	0	80	F	55	22.9	Cardiovascular	5	1	2	47	FALSE	FALSE	145	93	17	15	7.7	306	0.8	0.6	7.45	79	31	21	376.19
2366	16	0	56	M	76	27.9	Gastrintestinal	2	1	0	36	FALSE	FALSE	163	110.333	22	15	9	131	0.9	NA	7.47	101	32	NA	NA
2369	16	0	83	M	60	21.3	Renal	11	1	0	63	FALSE	FALSE	109	74.3333	17	15	13.9	653	5	0.4	7.45	41	29	21	195.238
2372	16	0	76	M	70	23.7	TraumaNaoCirurgico	98	0	2	59	TRUE	FALSE	188	118.667	20	15	16.7	17	0.8	0.6	NA	NA	NA	NA	NA
2374	16	0	51	F	88	35.7	NeurologicoPsiquiatrico	2	1	1	34	FALSE	FALSE	153	103	19	15	8.6	222	0.7	NA	NA	NA	NA	21	NA
2375	16	0	73	M	75	24.5	Pneumo	4	1	0	42	FALSE	FALSE	176	120.667	20	15	4.1	238	0.8	NA	7.46	89	48	28	317.857
2377	16	0	79	F	40	18.3	Cardiovascular	5	1	1	51	FALSE	FALSE	160	108	18	15	12	310	0.8	0.6	NA	NA	NA	21	NA
2382	16	0	91	M	83.8	26.7	Infeccao	19	1	3	70	TRUE	FALSE	98	74.6667	24	14	21.4	277	1.7	1.9	7.48	70	19	30	233.333
2383	16	0	70	M	85	29.8	Infeccao	6	1	1	51	FALSE	FALSE	143	96.3333	25	15	14.7	171	1.2	0.8	7.4	66	32	21	314.286
2385	16	1	62	F	87	32	Infeccao	5	1	2	42	FALSE	FALSE	154	106	24	15	7.6	217	0.5	0.5	7.44	94	37	21	447.619
2388	16	1	76	F	78	33.8	Gastrintestinal	2	1	2	44	FALSE	FALSE	124	92	25	15	6.2	322	NA	NA	NA	NA	NA	28	NA
2389	16	0	76	M	73	24.4	Gastrintestinal	3	1	2	47	FALSE	FALSE	98	76.6667	20	15	11.3	356	0.8	1.3	NA	NA	NA	21	NA
2390	16	0	76	M	79	26.4	Gastrintestinal	22	1	3	49	FALSE	FALSE	81	62.3333	18	15	12.6	418	1.2	0.9	7.38	116	32	21	552.381
2397	16	0	65	F	62	22.8	Infeccao	4	1	0	40	FALSE	FALSE	167	119.667	21	14	12.9	284	0.3	0.5	7.52	65	30	21	309.524
2400	16	0	58	F	84.3	29.9	TraumaNaoCirurgico	1	1	0	34	FALSE	FALSE	156	117.333	16	15	9.3	219	0.8	NA	NA	NA	NA	21	NA
